# Supplementary material for: Chlorido(1,3-dimethyl­thio­urea-κS)bis­(triphenyl­phosphine-κP)copper(I) acetonitrile hemisolvate
Source: Acta Crystallogr Sect E Struct Rep Online. 2009 Jul 15;65(Pt 8):m926. doi: 10.1107/S1600536809026798 (PMC2977114; doi:10.1107/S1600536809026798)
Supplement: Supplementary file 1 [file e-65-0m926-sup1.cif]

##############################################################################
###                                                                        ###
###        Electronic paper (Acta Crystallographica Section E)             ###
###                                                                        ###
##############################################################################
#                                                                            #
# This CIF contains the data in a paper accepted for publication in Acta     #
# Crystallographica Section E. It conforms to the requirements of Notes      #
# for Authors for Section E, and has been peer reviewed under the auspices   #
# of the IUCr Commission on Journals.                                        #
#                                                                            #
# Full details of the Crystallographic Information File format               #
# are given in the paper "The Crystallographic Information File (CIF):       #
# a New Standard Archive File for Crystallography" by S. R. Hall, F. H.      #
# Allen and I. D. Brown [Acta Cryst. (1991), A47, 655-685].                  #
#                                                                            #
# The current version of the core CIF dictionary is obtainable from          #
# ftp://ftp.iucr.org/pub/cif_core.dic. The current version number is 2.4.    #
#                                                                            #
# Software is freely available for graphical display of the structure(s) in  #
# this CIF.  For information consult the CIF home page http://www.iucr.org/  #
# cif/home.html                                                              #
#                                                                            #
# This file may be used for bona fide research purposes within the           #
# scientific community so long as proper attribution is given to the journal # 
# article from which it was obtained.                                        #
#                                                                            #
##############################################################################
                                             
data_I
_audit_creation_method     SHELXL-97
_chemical_name_systematic
;
Chlorido(1,3-dimethylthiourea-\k<i>S</i>)bis(triphenylphosphine-
\k<i>P</i>)copper(I) acetonitrile hemisolvate
;
_chemical_name_common     ?
_chemical_formula_moiety     'C39 H38 Cl Cu N2 P2 S, 0.5(C2 H3 N)'
_chemical_formula_sum     'C40 H39.5 Cl1 Cu1 N2.5 P2 S1'
_chemical_formula_iupac     '[Cu Cl (C3 H8 N2 S) (C18 H15 P)2], 0.5 C2 H3 N'
_chemical_formula_weight     748.23
_chemical_melting_point     ?
_symmetry_cell_setting     Monoclinic
_symmetry_space_group_name_H-M     'P 21/n'
_symmetry_space_group_name_Hall     '-P 2yn'
loop_
    _symmetry_equiv_pos_as_xyz
    'x, y, z'
    '-x+1/2, y+1/2, -z+1/2'
    '-x, -y, -z'
    'x-1/2, -y-1/2, z-1/2'
_cell_length_a     13.7503(4)
_cell_length_b     30.0495(9)
_cell_length_c     18.4227(5)
_cell_angle_alpha     90.00
_cell_angle_beta     90.8740(10)
_cell_angle_gamma     90.00
_cell_volume     7611.2(4)
_cell_formula_units_Z     8
_cell_measurement_reflns_used     7629
_cell_measurement_theta_min     2.21
_cell_measurement_theta_max     21.50
_cell_measurement_temperature     293(2)
_exptl_crystal_description     block
_exptl_crystal_colour     colorless
_exptl_crystal_size_max     0.356
_exptl_crystal_size_mid     0.121
_exptl_crystal_size_min     0.079
_exptl_crystal_density_diffrn     1.306
_exptl_crystal_density_meas     ?
_exptl_crystal_density_method     'not measured'
_exptl_crystal_F_000     3112
_exptl_absorpt_coefficient_mu     0.814
_exptl_absorpt_correction_type     multi-scan
_exptl_absorpt_process_details     '(SADABS; Bruker, 2003)'
_exptl_absorpt_correction_T_min     0.777
_exptl_absorpt_correction_T_max     0.940
_exptl_special_details
;
;
_diffrn_ambient_temperature     293(2)
_diffrn_radiation_type     MoK\a
_diffrn_radiation_wavelength     0.71073
_diffrn_radiation_source     'fine-focus sealed tube'
_diffrn_radiation_monochromator     graphite
_diffrn_measurement_device_type     'Bruker SMART CCD area-detector'
_diffrn_measurement_method     'Frames each covering 0.3 \% in \w'
_diffrn_detector_area_resol_mean     ?
_diffrn_reflns_number     70507
_diffrn_reflns_av_R_equivalents     0.0594
_diffrn_reflns_av_sigmaI/netI     0.0437
_diffrn_reflns_theta_min     1.30
_diffrn_reflns_theta_max     25.00
_diffrn_reflns_theta_full     25.00
_diffrn_measured_fraction_theta_max     1.000
_diffrn_measured_fraction_theta_full     1.000
_diffrn_reflns_limit_h_min     -16
_diffrn_reflns_limit_h_max     16
_diffrn_reflns_limit_k_min     -35
_diffrn_reflns_limit_k_max     35
_diffrn_reflns_limit_l_min     -21
_diffrn_reflns_limit_l_max     21
_diffrn_standards_number     0
_diffrn_standards_interval_count     .
_diffrn_standards_interval_time     .
_diffrn_standards_decay_%     ?
_refine_special_details
;
Refinement of <i>F</i>^2^ against ALL reflections. The weighted <i>R</i>-factor
<i>wR</i> and goodness of fit <i>S</i> are based on <i>F</i>^2^, conventional
<i>R</i>-factors <i>R</i> are based on <i>F</i>, with <i>F</i> set to zero for
negative <i>F</i>^2^. The threshold expression of <i>F</i>^2^ >
\s(<i>F</i>^2^) is used only for calculating <i>R</i>-factors(gt) <i>etc</i>.
and is not relevant to the choice of reflections for refinement.
<i>R</i>-factors based on <i>F</i>^2^ are statistically about twice as large
as those based on <i>F</i>, and <i>R</i>- factors based on ALL data will be
even larger.
;
_reflns_number_total     13413
_reflns_number_gt     10371
_reflns_threshold_expression     I>2s(I)
_refine_ls_structure_factor_coef     Fsqd
_refine_ls_matrix_type     full
_refine_ls_R_factor_all     0.0744
_refine_ls_R_factor_gt     0.0530
_refine_ls_wR_factor_gt     0.1029
_refine_ls_wR_factor_ref     0.1108
_refine_ls_goodness_of_fit_ref     1.095
_refine_ls_restrained_S_all     1.095
_refine_ls_number_reflns     13413
_refine_ls_number_parameters     873
_refine_ls_number_restraints     4
_refine_ls_hydrogen_treatment     mixed
_refine_ls_weighting_scheme     calc
_refine_ls_weighting_details
         'calc w=1/[\s^2^(Fo^2^)+(0.0428P)^2^+3.4594P] where P=(Fo^2^+2Fc^2^)/3'
_atom_sites_solution_hydrogens     geom
_atom_sites_solution_primary     direct
_atom_sites_solution_secondary     difmap
_refine_ls_shift/su_max     0.001
_refine_ls_shift/su_mean     0.000
_refine_diff_density_max     0.534
_refine_diff_density_min     -0.245
_refine_ls_extinction_method     none
_refine_ls_extinction_coef     ?
loop_
    _atom_type_symbol
    _atom_type_description
    _atom_type_scat_dispersion_real
    _atom_type_scat_dispersion_imag
    _atom_type_scat_source
    'C' 'C' 0.0033 0.0016
                         'International Tables Vol C Tables 4.2.6.8 and 6.1.1.4'
    'H' 'H' 0.0000 0.0000
                         'International Tables Vol C Tables 4.2.6.8 and 6.1.1.4'
    'N' 'N' 0.0061 0.0033
                         'International Tables Vol C Tables 4.2.6.8 and 6.1.1.4'
    'P' 'P' 0.1023 0.0942
                         'International Tables Vol C Tables 4.2.6.8 and 6.1.1.4'
    'S' 'S' 0.1246 0.1234
                         'International Tables Vol C Tables 4.2.6.8 and 6.1.1.4'
    'Cl' 'Cl' 0.1484 0.1585
                         'International Tables Vol C Tables 4.2.6.8 and 6.1.1.4'
    'Cu' 'Cu' 0.3201 1.2651
                         'International Tables Vol C Tables 4.2.6.8 and 6.1.1.4'
_computing_data_collection     'SMART (Bruker, 1998)'
_computing_cell_refinement     'SAINT (Bruker, 1998)'
_computing_data_reduction     'SAINT (Bruker, 2003)'
_computing_structure_solution     'SHELXS97 (Sheldrick, 2008)'
_computing_structure_refinement     'SHELXL97 (Sheldrick, 2008)'
_computing_molecular_graphics     'SHELXTL (Sheldrick, 2008)'
_computing_publication_material     'SHELXTL (Sheldrick, 2008)'
loop_
    _atom_site_type_symbol
    _atom_site_label
    _atom_site_fract_x
    _atom_site_fract_y
    _atom_site_fract_z
    _atom_site_U_iso_or_equiv
    _atom_site_adp_type
    _atom_site_calc_flag
    _atom_site_refinement_flags
    _atom_site_occupancy
    _atom_site_disorder_assembly
    _atom_site_disorder_group
    Cu Cu1A 0.83366(3) 0.723343(13) 0.16892(2) 0.03965(11) Uani d . 1 . .
    Cl Cl1A 0.76325(6) 0.65021(3) 0.16728(5) 0.0516(2) Uani d . 1 . .
    S S1A 0.99851(6) 0.72354(3) 0.20869(6) 0.0512(2) Uani d . 1 . .
    N N1A 1.1290(2) 0.66507(10) 0.2551(2) 0.0614(9) Uani d D 1 . .
    H H1AA 1.148(3) 0.6385(8) 0.269(2) 0.074 Uiso d D 1 . .
    N N2A 0.9764(2) 0.63787(9) 0.23609(17) 0.0519(8) Uani d D 1 . .
    H H2AA 0.9202(17) 0.6429(12) 0.2147(18) 0.062 Uiso d D 1 . .
    P P1A 0.74601(6) 0.76174(3) 0.25265(5) 0.0380(2) Uani d . 1 . .
    P P2A 0.84109(6) 0.74107(3) 0.04852(5) 0.0416(2) Uani d . 1 . .
    C C1A 0.6156(2) 0.76738(11) 0.23128(19) 0.0427(8) Uani d . 1 . .
    C C2A 0.5422(3) 0.76381(15) 0.2798(2) 0.0726(12) Uani d . 1 . .
    H H2A 0.5568 0.7575 0.3282 0.087 Uiso calc R 1 . .
    C C3A 0.4458(3) 0.76946(18) 0.2580(3) 0.0923(16) Uani d . 1 . .
    H H3A 0.3968 0.7674 0.2921 0.111 Uiso calc R 1 . .
    C C4A 0.4228(3) 0.77790(16) 0.1880(3) 0.0861(15) Uani d . 1 . .
    H H4A 0.3581 0.7813 0.1736 0.103 Uiso calc R 1 . .
    C C5A 0.4942(4) 0.7813(2) 0.1390(3) 0.114(2) Uani d . 1 . .
    H H5A 0.4792 0.7872 0.0906 0.137 Uiso calc R 1 . .
    C C6A 0.5902(3) 0.77597(19) 0.1611(2) 0.0923(17) Uani d . 1 . .
    H H6A 0.6389 0.7783 0.1269 0.111 Uiso calc R 1 . .
    C C7A 0.7845(2) 0.81944(10) 0.26739(17) 0.0401(8) Uani d . 1 . .
    C C8A 0.8823(3) 0.82841(13) 0.2747(3) 0.0724(13) Uani d . 1 . .
    H H8A 0.9263 0.8049 0.2757 0.087 Uiso calc R 1 . .
    C C9A 0.9167(3) 0.87141(14) 0.2805(3) 0.0850(15) Uani d . 1 . .
    H H9A 0.9833 0.8765 0.2847 0.102 Uiso calc R 1 . .
    C C10A 0.8543(3) 0.90602(13) 0.2802(3) 0.0751(13) Uani d . 1 . .
    H H10A 0.8777 0.9350 0.2819 0.090 Uiso calc R 1 . .
    C C11A 0.7566(3) 0.89813(13) 0.2774(3) 0.0860(15) Uani d . 1 . .
    H H11A 0.7131 0.9218 0.2800 0.103 Uiso calc R 1 . .
    C C12A 0.7222(3) 0.85525(12) 0.2706(2) 0.0687(12) Uani d . 1 . .
    H H12A 0.6554 0.8504 0.2681 0.082 Uiso calc R 1 . .
    C C13A 0.7527(2) 0.73857(11) 0.34471(17) 0.0426(8) Uani d . 1 . .
    C C14A 0.7917(3) 0.69658(13) 0.3537(2) 0.0622(11) Uani d . 1 . .
    H H14A 0.8113 0.6805 0.3134 0.075 Uiso calc R 1 . .
    C C15A 0.8018(4) 0.67813(15) 0.4224(2) 0.0804(14) Uani d . 1 . .
    H H15A 0.8288 0.6499 0.4279 0.096 Uiso calc R 1 . .
    C C16A 0.7725(4) 0.70115(17) 0.4815(2) 0.0815(14) Uani d . 1 . .
    H H16A 0.7785 0.6885 0.5274 0.098 Uiso calc R 1 . .
    C C17A 0.7343(4) 0.74264(16) 0.4739(2) 0.0836(15) Uani d . 1 . .
    H H17A 0.7143 0.7583 0.5146 0.100 Uiso calc R 1 . .
    C C18A 0.7252(3) 0.76151(13) 0.4055(2) 0.0680(12) Uani d . 1 . .
    H H18A 0.7001 0.7901 0.4007 0.082 Uiso calc R 1 . .
    C C19A 0.7252(3) 0.74469(12) -0.00126(18) 0.0502(9) Uani d . 1 . .
    C C20A 0.6629(3) 0.70896(15) 0.0034(2) 0.0736(12) Uani d . 1 . .
    H H20A 0.6815 0.6840 0.0301 0.088 Uiso calc R 1 . .
    C C21A 0.5732(3) 0.70979(19) -0.0312(3) 0.0947(16) Uani d . 1 . .
    H H21A 0.5330 0.6849 -0.0290 0.114 Uiso calc R 1 . .
    C C22A 0.5429(4) 0.7460(2) -0.0681(3) 0.0972(17) Uani d . 1 . .
    H H22A 0.4820 0.7464 -0.0907 0.117 Uiso calc R 1 . .
    C C23A 0.6016(4) 0.7815(2) -0.0720(3) 0.1074(19) Uani d . 1 . .
    H H23A 0.5806 0.8067 -0.0969 0.129 Uiso calc R 1 . .
    C C24A 0.6937(3) 0.78118(16) -0.0393(2) 0.0827(14) Uani d . 1 . .
    H H24A 0.7340 0.8059 -0.0433 0.099 Uiso calc R 1 . .
    C C25A 0.9008(3) 0.79381(11) 0.02850(18) 0.0470(8) Uani d . 1 . .
    C C26A 0.9612(4) 0.80061(15) -0.0296(3) 0.0893(16) Uani d . 1 . .
    H H26A 0.9731 0.7775 -0.0619 0.107 Uiso calc R 1 . .
    C C27A 1.0042(4) 0.84182(18) -0.0398(3) 0.1056(19) Uani d . 1 . .
    H H27A 1.0466 0.8456 -0.0782 0.127 Uiso calc R 1 . .
    C C28A 0.9863(4) 0.87628(16) 0.0041(3) 0.0877(15) Uani d . 1 . .
    H H28A 1.0132 0.9041 -0.0052 0.105 Uiso calc R 1 . .
    C C29A 0.9285(4) 0.87006(15) 0.0622(3) 0.0868(15) Uani d . 1 . .
    H H29A 0.9171 0.8935 0.0940 0.104 Uiso calc R 1 . .
    C C30A 0.8865(3) 0.82911(13) 0.0743(2) 0.0698(12) Uani d . 1 . .
    H H30A 0.8475 0.8253 0.1146 0.084 Uiso calc R 1 . .
    C C31A 0.9103(3) 0.70020(11) -0.00354(19) 0.0490(9) Uani d . 1 . .
    C C32A 0.8768(3) 0.67905(16) -0.0637(3) 0.0822(14) Uani d . 1 . .
    H H32A 0.8151 0.6858 -0.0820 0.099 Uiso calc R 1 . .
    C C33A 0.9334(4) 0.64731(18) -0.0987(3) 0.1049(19) Uani d . 1 . .
    H H33A 0.9094 0.6329 -0.1400 0.126 Uiso calc R 1 . .
    C C34A 1.0232(4) 0.63756(15) -0.0725(3) 0.0922(17) Uani d . 1 . .
    H H34A 1.0608 0.6163 -0.0956 0.111 Uiso calc R 1 . .
    C C35A 1.0585(4) 0.65843(16) -0.0133(3) 0.0821(14) Uani d . 1 . .
    H H35A 1.1210 0.6522 0.0038 0.099 Uiso calc R 1 . .
    C C36A 1.0018(3) 0.68913(14) 0.0220(2) 0.0679(12) Uani d . 1 . .
    H H36A 1.0258 0.7027 0.0640 0.082 Uiso calc R 1 . .
    C C37A 1.0368(2) 0.67178(11) 0.23477(18) 0.0433(8) Uani d . 1 . .
    C C38A 1.2041(3) 0.69905(14) 0.2544(3) 0.0906(16) Uani d . 1 . .
    H H38D 1.2062 0.7125 0.2072 0.136 Uiso calc R 1 . .
    H H38E 1.2660 0.6857 0.2657 0.136 Uiso calc R 1 . .
    H H38F 1.1899 0.7214 0.2900 0.136 Uiso calc R 1 . .
    C C39A 0.9991(3) 0.59398(12) 0.2634(2) 0.0679(11) Uani d . 1 . .
    H H39A 1.0525 0.5818 0.2369 0.102 Uiso calc R 1 . .
    H H39B 0.9433 0.5751 0.2575 0.102 Uiso calc R 1 . .
    H H39C 1.0166 0.5959 0.3140 0.102 Uiso calc R 1 . .
    Cu Cu1B 0.31137(3) 0.519217(13) 0.25982(2) 0.03941(11) Uani d . 1 . .
    Cl Cl1B 0.26570(6) 0.58658(3) 0.31991(5) 0.0490(2) Uani d . 1 . .
    S S1B 0.48449(6) 0.51390(3) 0.26225(5) 0.0475(2) Uani d . 1 . .
    N N1B 0.6224(2) 0.57018(10) 0.22284(19) 0.0599(9) Uani d D 1 . .
    H H1BB 0.646(3) 0.5968(8) 0.219(2) 0.072 Uiso d D 1 . .
    N N2B 0.4872(2) 0.60175(10) 0.26940(19) 0.0606(9) Uani d D 1 . .
    H H2BB 0.4301(18) 0.5976(13) 0.2892(19) 0.073 Uiso d D 1 . .
    P P1B 0.25868(6) 0.52429(3) 0.14108(4) 0.0389(2) Uani d . 1 . .
    P P2B 0.25668(6) 0.46303(3) 0.33194(5) 0.0377(2) Uani d . 1 . .
    C C1B 0.1268(2) 0.52181(11) 0.12563(17) 0.0412(8) Uani d . 1 . .
    C C2B 0.0757(3) 0.55385(15) 0.0873(2) 0.0701(12) Uani d . 1 . .
    H H2B 0.1085 0.5779 0.0674 0.084 Uiso calc R 1 . .
    C C3B -0.0243(3) 0.55041(19) 0.0783(3) 0.0877(15) Uani d . 1 . .
    H H3B -0.0581 0.5724 0.0530 0.105 Uiso calc R 1 . .
    C C4B -0.0733(3) 0.51538(17) 0.1060(2) 0.0743(13) Uani d . 1 . .
    H H4B -0.1401 0.5129 0.0985 0.089 Uiso calc R 1 . .
    C C5B -0.0240(3) 0.48373(15) 0.1452(2) 0.0651(11) Uani d . 1 . .
    H H5B -0.0576 0.4599 0.1651 0.078 Uiso calc R 1 . .
    C C6B 0.0758(3) 0.48702(13) 0.15543(19) 0.0523(9) Uani d . 1 . .
    H H6B 0.1086 0.4655 0.1827 0.063 Uiso calc R 1 . .
    C C7B 0.3047(2) 0.48048(12) 0.08137(18) 0.0453(8) Uani d . 1 . .
    C C8B 0.4042(3) 0.47558(15) 0.0777(2) 0.0757(13) Uani d . 1 . .
    H H8B 0.4446 0.4937 0.1059 0.091 Uiso calc R 1 . .
    C C9B 0.4443(3) 0.44415(17) 0.0327(3) 0.0928(16) Uani d . 1 . .
    H H9B 0.5115 0.4416 0.0296 0.111 Uiso calc R 1 . .
    C C10B 0.3848(4) 0.41640(16) -0.0079(2) 0.0827(14) Uani d . 1 . .
    H H10B 0.4118 0.3951 -0.0383 0.099 Uiso calc R 1 . .
    C C11B 0.2867(3) 0.42031(15) -0.0032(2) 0.0730(12) Uani d . 1 . .
    H H11B 0.2463 0.4014 -0.0299 0.088 Uiso calc R 1 . .
    C C12B 0.2472(3) 0.45203(13) 0.0408(2) 0.0607(10) Uani d . 1 . .
    H H12B 0.1800 0.4544 0.0433 0.073 Uiso calc R 1 . .
    C C13B 0.2930(2) 0.57442(12) 0.09057(19) 0.0462(9) Uani d . 1 . .
    C C14B 0.3182(3) 0.61196(14) 0.1278(2) 0.0780(13) Uani d . 1 . .
    H H14B 0.3179 0.6118 0.1783 0.094 Uiso calc R 1 . .
    C C15B 0.3444(4) 0.65045(17) 0.0913(3) 0.1007(17) Uani d . 1 . .
    H H15B 0.3627 0.6756 0.1175 0.121 Uiso calc R 1 . .
    C C16B 0.3434(3) 0.65169(19) 0.0180(3) 0.0911(17) Uani d . 1 . .
    H H16B 0.3598 0.6777 -0.0062 0.109 Uiso calc R 1 . .
    C C17B 0.3186(3) 0.6148(2) -0.0197(3) 0.0870(16) Uani d . 1 . .
    H H17B 0.3184 0.6155 -0.0701 0.104 Uiso calc R 1 . .
    C C18B 0.2935(3) 0.57604(15) 0.0156(2) 0.0674(11) Uani d . 1 . .
    H H18B 0.2768 0.5509 -0.0112 0.081 Uiso calc R 1 . .
    C C19B 0.1242(2) 0.45675(11) 0.33569(18) 0.0439(8) Uani d . 1 . .
    C C20B 0.0712(3) 0.49408(13) 0.3533(2) 0.0608(10) Uani d . 1 . .
    H H20B 0.1035 0.5208 0.3618 0.073 Uiso calc R 1 . .
    C C21B -0.0286(3) 0.49246(17) 0.3586(3) 0.0784(13) Uani d . 1 . .
    H H21B -0.0631 0.5178 0.3717 0.094 Uiso calc R 1 . .
    C C22B -0.0763(3) 0.45380(19) 0.3446(3) 0.0845(15) Uani d . 1 . .
    H H22B -0.1438 0.4529 0.3468 0.101 Uiso calc R 1 . .
    C C23B -0.0262(3) 0.41626(18) 0.3273(3) 0.0834(14) Uani d . 1 . .
    H H23B -0.0595 0.3898 0.3186 0.100 Uiso calc R 1 . .
    C C24B 0.0752(3) 0.41735(13) 0.3228(2) 0.0618(11) Uani d . 1 . .
    H H24B 0.1095 0.3917 0.3112 0.074 Uiso calc R 1 . .
    C C25B 0.2967(2) 0.40785(11) 0.30464(19) 0.0426(8) Uani d . 1 . .
    C C26B 0.2962(3) 0.39879(12) 0.2305(2) 0.0580(10) Uani d . 1 . .
    H H26B 0.2783 0.4211 0.1979 0.070 Uiso calc R 1 . .
    C C27B 0.3214(3) 0.35760(14) 0.2044(2) 0.0688(12) Uani d . 1 . .
    H H27B 0.3191 0.3521 0.1548 0.083 Uiso calc R 1 . .
    C C28B 0.3500(3) 0.32469(13) 0.2513(3) 0.0704(12) Uani d . 1 . .
    H H28B 0.3673 0.2968 0.2336 0.084 Uiso calc R 1 . .
    C C29B 0.3532(3) 0.33287(14) 0.3238(3) 0.0729(13) Uani d . 1 . .
    H H29B 0.3736 0.3106 0.3556 0.088 Uiso calc R 1 . .
    C C30B 0.3262(3) 0.37405(12) 0.3510(2) 0.0588(10) Uani d . 1 . .
    H H30B 0.3281 0.3790 0.4008 0.071 Uiso calc R 1 . .
    C C31B 0.2855(2) 0.46715(11) 0.42944(17) 0.0418(8) Uani d . 1 . .
    C C32B 0.2338(3) 0.44386(13) 0.48077(19) 0.0573(10) Uani d . 1 . .
    H H32B 0.1835 0.4250 0.4662 0.069 Uiso calc R 1 . .
    C C33B 0.2566(3) 0.44838(15) 0.5535(2) 0.0691(12) Uani d . 1 . .
    H H33B 0.2225 0.4320 0.5876 0.083 Uiso calc R 1 . .
    C C34B 0.3290(3) 0.47682(15) 0.5759(2) 0.0680(12) Uani d . 1 . .
    H H34B 0.3439 0.4799 0.6251 0.082 Uiso calc R 1 . .
    C C35B 0.3792(3) 0.50070(14) 0.5254(2) 0.0643(11) Uani d . 1 . .
    H H35B 0.4279 0.5203 0.5404 0.077 Uiso calc R 1 . .
    C C36B 0.3578(2) 0.49587(12) 0.4522(2) 0.0525(9) Uani d . 1 . .
    H H36B 0.3925 0.5121 0.4182 0.063 Uiso calc R 1 . .
    C C37B 0.5344(2) 0.56539(11) 0.25007(18) 0.0439(8) Uani d . 1 . .
    C C38B 0.6826(3) 0.53423(14) 0.1979(3) 0.0823(14) Uani d . 1 . .
    H H38A 0.6986 0.5150 0.2379 0.123 Uiso calc R 1 . .
    H H38B 0.7414 0.5461 0.1781 0.123 Uiso calc R 1 . .
    H H38C 0.6482 0.5177 0.1611 0.123 Uiso calc R 1 . .
    C C39B 0.5206(3) 0.64687(13) 0.2571(3) 0.0872(15) Uani d . 1 . .
    H H39D 0.5827 0.6511 0.2806 0.131 Uiso calc R 1 . .
    H H39E 0.4746 0.6675 0.2766 0.131 Uiso calc R 1 . .
    H H39F 0.5266 0.6519 0.2059 0.131 Uiso calc R 1 . .
    C C1 0.8259(4) 0.4111(3) 0.5006(3) 0.139(3) Uani d . 1 . .
    H H1A 0.8137 0.4421 0.4925 0.208 Uiso calc R 1 . .
    H H1B 0.7853 0.4006 0.5389 0.208 Uiso calc R 1 . .
    H H1C 0.8115 0.3947 0.4570 0.208 Uiso calc R 1 . .
    C C2 0.9262(5) 0.4048(2) 0.5207(3) 0.1050(19) Uani d . 1 . .
    N N3 1.0045(4) 0.3995(2) 0.5354(3) 0.137(2) Uani d . 1 . .
loop_
    _atom_site_aniso_label
    _atom_site_aniso_U_11
    _atom_site_aniso_U_22
    _atom_site_aniso_U_33
    _atom_site_aniso_U_12
    _atom_site_aniso_U_13
    _atom_site_aniso_U_23
    Cu1A 0.0382(2) 0.0358(2) 0.0451(2) 0.00163(18) 0.00370(18) 0.00084(18)
    Cl1A 0.0468(5) 0.0421(5) 0.0659(6) -0.0130(4) 0.0014(4) -0.0015(4)
    S1A 0.0393(5) 0.0341(5) 0.0800(7) 0.0013(4) -0.0097(4) 0.0030(4)
    N1A 0.0402(18) 0.0399(18) 0.104(3) 0.0069(15) -0.0097(17) 0.0051(18)
    N2A 0.0470(18) 0.0355(16) 0.073(2) 0.0012(15) -0.0089(16) 0.0043(15)
    P1A 0.0353(5) 0.0359(5) 0.0429(5) 0.0026(4) 0.0031(4) -0.0013(4)
    P2A 0.0406(5) 0.0413(5) 0.0431(5) 0.0016(4) 0.0042(4) 0.0019(4)
    C1A 0.0356(19) 0.0387(19) 0.054(2) 0.0011(15) 0.0014(16) -0.0101(16)
    C2A 0.043(2) 0.094(3) 0.080(3) -0.006(2) 0.009(2) 0.009(3)
    C3A 0.043(3) 0.118(4) 0.116(4) -0.006(3) 0.016(3) -0.003(4)
    C4A 0.041(3) 0.094(4) 0.122(4) 0.009(2) -0.016(3) -0.028(3)
    C5A 0.065(3) 0.202(7) 0.074(3) 0.040(4) -0.017(3) -0.023(4)
    C6A 0.045(3) 0.169(5) 0.062(3) 0.031(3) 0.000(2) -0.014(3)
    C7A 0.0387(19) 0.0383(18) 0.0432(19) 0.0047(15) 0.0003(15) -0.0016(15)
    C8A 0.044(2) 0.048(2) 0.125(4) 0.0050(19) 0.002(2) -0.029(2)
    C9A 0.045(2) 0.066(3) 0.144(5) -0.010(2) 0.018(3) -0.037(3)
    C10A 0.077(3) 0.041(2) 0.108(4) -0.010(2) 0.016(3) -0.002(2)
    C11A 0.072(3) 0.038(2) 0.148(5) 0.008(2) -0.016(3) 0.000(3)
    C12A 0.053(2) 0.042(2) 0.110(3) 0.0044(19) -0.010(2) -0.002(2)
    C13A 0.044(2) 0.0391(19) 0.045(2) -0.0037(16) 0.0027(16) 0.0027(16)
    C14A 0.082(3) 0.053(2) 0.051(2) 0.008(2) 0.006(2) 0.0042(19)
    C15A 0.108(4) 0.063(3) 0.070(3) 0.009(3) 0.005(3) 0.022(2)
    C16A 0.114(4) 0.078(3) 0.052(3) -0.022(3) -0.004(3) 0.018(2)
    C17A 0.125(4) 0.079(3) 0.048(3) -0.017(3) 0.020(3) -0.011(2)
    C18A 0.099(3) 0.051(2) 0.054(2) -0.001(2) 0.010(2) -0.003(2)
    C19A 0.051(2) 0.056(2) 0.044(2) 0.0068(19) -0.0024(17) -0.0021(18)
    C20A 0.049(2) 0.075(3) 0.096(3) 0.000(2) -0.011(2) 0.009(3)
    C21A 0.057(3) 0.108(4) 0.119(4) -0.008(3) -0.020(3) -0.002(4)
    C22A 0.066(3) 0.130(5) 0.095(4) 0.017(3) -0.035(3) -0.014(4)
    C23A 0.106(4) 0.111(5) 0.104(4) 0.022(4) -0.049(4) 0.019(4)
    C24A 0.085(3) 0.079(3) 0.083(3) 0.001(3) -0.029(3) 0.019(3)
    C25A 0.052(2) 0.041(2) 0.048(2) -0.0015(17) 0.0034(17) 0.0074(17)
    C26A 0.128(4) 0.057(3) 0.084(3) -0.017(3) 0.049(3) 0.004(2)
    C27A 0.130(5) 0.084(4) 0.105(4) -0.027(3) 0.056(4) 0.014(3)
    C28A 0.093(4) 0.059(3) 0.112(4) -0.024(3) 0.005(3) 0.025(3)
    C29A 0.112(4) 0.053(3) 0.096(4) -0.019(3) 0.012(3) -0.006(3)
    C30A 0.085(3) 0.054(3) 0.071(3) -0.011(2) 0.016(2) -0.001(2)
    C31A 0.052(2) 0.043(2) 0.052(2) -0.0026(17) 0.0153(18) 0.0024(17)
    C32A 0.062(3) 0.094(4) 0.091(3) -0.006(3) 0.014(2) -0.038(3)
    C33A 0.099(4) 0.105(4) 0.112(4) -0.018(4) 0.031(4) -0.063(3)
    C34A 0.094(4) 0.056(3) 0.129(5) 0.005(3) 0.062(4) -0.006(3)
    C35A 0.079(3) 0.072(3) 0.096(4) 0.025(3) 0.029(3) 0.015(3)
    C36A 0.064(3) 0.072(3) 0.068(3) 0.023(2) 0.015(2) 0.000(2)
    C37A 0.040(2) 0.0381(19) 0.052(2) 0.0045(16) -0.0010(16) -0.0070(16)
    C38A 0.040(2) 0.059(3) 0.172(5) 0.001(2) -0.016(3) 0.010(3)
    C39A 0.074(3) 0.038(2) 0.091(3) 0.003(2) -0.010(2) 0.010(2)
    Cu1B 0.0353(2) 0.0377(2) 0.0452(2) -0.00179(18) -0.00148(18) 0.00507(18)
    Cl1B 0.0447(5) 0.0438(5) 0.0586(5) 0.0087(4) 0.0048(4) 0.0001(4)
    S1B 0.0314(4) 0.0413(5) 0.0698(6) -0.0017(4) 0.0005(4) 0.0084(4)
    N1B 0.0429(19) 0.0427(18) 0.095(2) -0.0064(15) 0.0214(17) 0.0024(18)
    N2B 0.0422(18) 0.0444(18) 0.096(3) -0.0026(15) 0.0175(17) -0.0042(17)
    P1B 0.0331(5) 0.0437(5) 0.0399(5) 0.0032(4) -0.0007(4) 0.0026(4)
    P2B 0.0337(5) 0.0346(5) 0.0447(5) -0.0024(4) -0.0023(4) 0.0050(4)
    C1B 0.0334(18) 0.053(2) 0.0374(18) 0.0036(16) 0.0004(14) 0.0003(16)
    C2B 0.042(2) 0.086(3) 0.083(3) 0.010(2) -0.003(2) 0.027(2)
    C3B 0.043(3) 0.121(4) 0.099(4) 0.012(3) -0.009(2) 0.032(3)
    C4B 0.034(2) 0.116(4) 0.073(3) 0.004(3) -0.006(2) -0.004(3)
    C5B 0.046(2) 0.084(3) 0.065(3) -0.019(2) 0.009(2) -0.006(2)
    C6B 0.044(2) 0.062(2) 0.051(2) 0.0017(19) 0.0001(17) 0.0016(18)
    C7B 0.043(2) 0.050(2) 0.0431(19) 0.0044(17) 0.0006(16) 0.0011(16)
    C8B 0.044(2) 0.088(3) 0.095(3) 0.007(2) 0.004(2) -0.029(3)
    C9B 0.057(3) 0.099(4) 0.123(4) 0.021(3) 0.021(3) -0.025(3)
    C10B 0.095(4) 0.078(3) 0.076(3) 0.027(3) 0.018(3) -0.021(3)
    C11B 0.075(3) 0.075(3) 0.069(3) 0.009(2) -0.003(2) -0.025(2)
    C12B 0.054(2) 0.073(3) 0.055(2) 0.008(2) -0.0021(19) -0.014(2)
    C13B 0.0369(19) 0.053(2) 0.049(2) 0.0062(16) 0.0015(16) 0.0134(18)
    C14B 0.104(4) 0.061(3) 0.069(3) -0.017(3) -0.009(3) 0.019(2)
    C15B 0.123(5) 0.066(3) 0.113(4) -0.024(3) -0.012(4) 0.027(3)
    C16B 0.068(3) 0.087(4) 0.118(5) 0.005(3) 0.016(3) 0.057(4)
    C17B 0.077(3) 0.115(4) 0.070(3) 0.030(3) 0.030(3) 0.049(3)
    C18B 0.067(3) 0.081(3) 0.054(2) 0.014(2) 0.008(2) 0.013(2)
    C19B 0.0351(18) 0.049(2) 0.048(2) -0.0031(16) -0.0059(15) 0.0111(16)
    C20B 0.042(2) 0.059(2) 0.082(3) 0.0007(19) 0.008(2) 0.012(2)
    C21B 0.046(3) 0.084(3) 0.106(4) 0.013(2) 0.015(2) 0.023(3)
    C22B 0.039(2) 0.117(4) 0.098(4) -0.005(3) 0.006(2) 0.031(3)
    C23B 0.049(3) 0.095(4) 0.106(4) -0.027(3) -0.011(3) 0.011(3)
    C24B 0.048(2) 0.061(3) 0.077(3) -0.0116(19) -0.004(2) 0.002(2)
    C25B 0.0345(18) 0.0389(19) 0.054(2) -0.0018(15) -0.0017(16) 0.0055(16)
    C26B 0.060(2) 0.046(2) 0.068(3) 0.0112(19) -0.010(2) -0.0017(19)
    C27B 0.066(3) 0.059(3) 0.081(3) 0.007(2) -0.013(2) -0.021(2)
    C28B 0.053(3) 0.042(2) 0.116(4) -0.0013(19) 0.008(3) -0.012(3)
    C29B 0.066(3) 0.047(2) 0.105(4) 0.014(2) 0.007(3) 0.025(3)
    C30B 0.061(3) 0.047(2) 0.068(3) 0.0073(19) 0.002(2) 0.013(2)
    C31B 0.0383(19) 0.044(2) 0.0433(19) 0.0031(15) -0.0026(15) 0.0021(16)
    C32B 0.056(2) 0.066(3) 0.051(2) -0.013(2) -0.0008(18) 0.0056(19)
    C33B 0.073(3) 0.081(3) 0.053(3) -0.008(2) 0.011(2) 0.010(2)
    C34B 0.069(3) 0.092(3) 0.043(2) 0.012(3) -0.009(2) -0.003(2)
    C35B 0.053(2) 0.077(3) 0.062(3) -0.007(2) -0.016(2) -0.007(2)
    C36B 0.040(2) 0.062(2) 0.056(2) -0.0023(18) -0.0042(17) 0.0047(19)
    C37B 0.0353(19) 0.046(2) 0.050(2) -0.0008(16) 0.0003(16) 0.0051(17)
    C38B 0.056(3) 0.065(3) 0.127(4) 0.004(2) 0.041(3) 0.005(3)
    C39B 0.069(3) 0.044(2) 0.149(5) -0.007(2) 0.022(3) -0.011(3)
    C1 0.101(5) 0.227(8) 0.089(4) 0.017(5) 0.022(4) 0.015(5)
    C2 0.110(5) 0.123(5) 0.082(4) 0.017(4) 0.016(4) 0.009(3)
    N3 0.110(4) 0.152(5) 0.148(5) 0.018(4) 0.002(4) 0.028(4)
_geom_special_details
;
All e.s.d.'s (except the e.s.d. in the dihedral angle between two l.s. planes)
are estimated using the full covariance matrix. The cell e.s.d.'s are taken
into account individually in the estimation of e.s.d.'s in distances, angles
and torsion angles; correlations between e.s.d.'s in cell parameters are only
used when they are defined by crystal symmetry. An approximate (isotropic)
treatment of cell e.s.d.'s is used for estimating e.s.d.'s involving l.s.
planes.
;
loop_
    _geom_bond_atom_site_label_1
    _geom_bond_atom_site_label_2
    _geom_bond_site_symmetry_2
    _geom_bond_distance
    _geom_bond_publ_flag
    Cu1A P1A . 2.2847(9) ?
    Cu1A P2A . 2.2850(9) ?
    Cu1A S1A . 2.3715(10) ?
    Cu1A Cl1A . 2.4014(9) ?
    S1A C37A . 1.709(3) ?
    N1A C37A . 1.331(4) ?
    N1A C38A . 1.453(5) ?
    N1A H1AA . 0.875(18) ?
    N2A C37A . 1.315(4) ?
    N2A C39A . 1.444(4) ?
    N2A H2AA . 0.875(18) ?
    P1A C7A . 1.832(3) ?
    P1A C13A . 1.834(3) ?
    P1A C1A . 1.838(3) ?
    P2A C25A . 1.825(3) ?
    P2A C19A . 1.830(4) ?
    P2A C31A . 1.834(4) ?
    C1A C6A . 1.358(5) ?
    C1A C2A . 1.363(5) ?
    C2A C3A . 1.389(6) ?
    C2A H2A . 0.9300 ?
    C3A C4A . 1.348(7) ?
    C3A H3A . 0.9300 ?
    C4A C5A . 1.349(7) ?
    C4A H4A . 0.9300 ?
    C5A C6A . 1.384(6) ?
    C5A H5A . 0.9300 ?
    C6A H6A . 0.9300 ?
    C7A C8A . 1.376(5) ?
    C7A C12A . 1.378(5) ?
    C8A C9A . 1.380(5) ?
    C8A H8A . 0.9300 ?
    C9A C10A . 1.348(6) ?
    C9A H9A . 0.9300 ?
    C10A C11A . 1.365(6) ?
    C10A H10A . 0.9300 ?
    C11A C12A . 1.378(5) ?
    C11A H11A . 0.9300 ?
    C12A H12A . 0.9300 ?
    C13A C18A . 1.373(5) ?
    C13A C14A . 1.380(5) ?
    C14A C15A . 1.386(5) ?
    C14A H14A . 0.9300 ?
    C15A C16A . 1.357(6) ?
    C15A H15A . 0.9300 ?
    C16A C17A . 1.359(6) ?
    C16A H16A . 0.9300 ?
    C17A C18A . 1.386(6) ?
    C17A H17A . 0.9300 ?
    C18A H18A . 0.9300 ?
    C19A C24A . 1.368(5) ?
    C19A C20A . 1.377(5) ?
    C20A C21A . 1.380(6) ?
    C20A H20A . 0.9300 ?
    C21A C22A . 1.345(7) ?
    C21A H21A . 0.9300 ?
    C22A C23A . 1.341(7) ?
    C22A H22A . 0.9300 ?
    C23A C24A . 1.395(6) ?
    C23A H23A . 0.9300 ?
    C24A H24A . 0.9300 ?
    C25A C30A . 1.371(5) ?
    C25A C26A . 1.379(5) ?
    C26A C27A . 1.387(6) ?
    C26A H26A . 0.9300 ?
    C27A C28A . 1.339(7) ?
    C27A H27A . 0.9300 ?
    C28A C29A . 1.357(6) ?
    C28A H28A . 0.9300 ?
    C29A C30A . 1.379(5) ?
    C29A H29A . 0.9300 ?
    C30A H30A . 0.9300 ?
    C31A C32A . 1.353(5) ?
    C31A C36A . 1.376(5) ?
    C32A C33A . 1.396(6) ?
    C32A H32A . 0.9300 ?
    C33A C34A . 1.351(7) ?
    C33A H33A . 0.9300 ?
    C34A C35A . 1.342(7) ?
    C34A H34A . 0.9300 ?
    C35A C36A . 1.378(6) ?
    C35A H35A . 0.9300 ?
    C36A H36A . 0.9300 ?
    C38A H38D . 0.9600 ?
    C38A H38E . 0.9600 ?
    C38A H38F . 0.9600 ?
    C39A H39A . 0.9600 ?
    C39A H39B . 0.9600 ?
    C39A H39C . 0.9600 ?
    Cu1B P2B . 2.2831(9) ?
    Cu1B P1B . 2.2989(9) ?
    Cu1B S1B . 2.3857(9) ?
    Cu1B Cl1B . 2.3956(9) ?
    S1B C37B . 1.709(3) ?
    N1B C37B . 1.325(4) ?
    N1B C38B . 1.440(5) ?
    N1B H1BB . 0.869(18) ?
    N2B C37B . 1.323(4) ?
    N2B C39B . 1.451(5) ?
    N2B H2BB . 0.879(18) ?
    P1B C1B . 1.833(3) ?
    P1B C7B . 1.834(3) ?
    P1B C13B . 1.836(3) ?
    P2B C25B . 1.820(3) ?
    P2B C19B . 1.834(3) ?
    P2B C31B . 1.837(3) ?
    C1B C6B . 1.378(5) ?
    C1B C2B . 1.380(5) ?
    C2B C3B . 1.386(5) ?
    C2B H2B . 0.9300 ?
    C3B C4B . 1.354(6) ?
    C3B H3B . 0.9300 ?
    C4B C5B . 1.367(6) ?
    C4B H4B . 0.9300 ?
    C5B C6B . 1.386(5) ?
    C5B H5B . 0.9300 ?
    C6B H6B . 0.9300 ?
    C7B C12B . 1.377(5) ?
    C7B C8B . 1.378(5) ?
    C8B C9B . 1.378(6) ?
    C8B H8B . 0.9300 ?
    C9B C10B . 1.380(6) ?
    C9B H9B . 0.9300 ?
    C10B C11B . 1.359(6) ?
    C10B H10B . 0.9300 ?
    C11B C12B . 1.368(5) ?
    C11B H11B . 0.9300 ?
    C12B H12B . 0.9300 ?
    C13B C14B . 1.363(5) ?
    C13B C18B . 1.382(5) ?
    C14B C15B . 1.388(6) ?
    C14B H14B . 0.9300 ?
    C15B C16B . 1.351(7) ?
    C15B H15B . 0.9300 ?
    C16B C17B . 1.349(7) ?
    C16B H16B . 0.9300 ?
    C17B C18B . 1.380(6) ?
    C17B H17B . 0.9300 ?
    C18B H18B . 0.9300 ?
    C19B C20B . 1.378(5) ?
    C19B C24B . 1.381(5) ?
    C20B C21B . 1.378(5) ?
    C20B H20B . 0.9300 ?
    C21B C22B . 1.357(6) ?
    C21B H21B . 0.9300 ?
    C22B C23B . 1.362(6) ?
    C22B H22B . 0.9300 ?
    C23B C24B . 1.398(5) ?
    C23B H23B . 0.9300 ?
    C24B H24B . 0.9300 ?
    C25B C30B . 1.384(5) ?
    C25B C26B . 1.393(5) ?
    C26B C27B . 1.374(5) ?
    C26B H26B . 0.9300 ?
    C27B C28B . 1.367(6) ?
    C27B H27B . 0.9300 ?
    C28B C29B . 1.359(6) ?
    C28B H28B . 0.9300 ?
    C29B C30B . 1.387(5) ?
    C29B H29B . 0.9300 ?
    C30B H30B . 0.9300 ?
    C31B C36B . 1.378(5) ?
    C31B C32B . 1.382(5) ?
    C32B C33B . 1.378(5) ?
    C32B H32B . 0.9300 ?
    C33B C34B . 1.371(6) ?
    C33B H33B . 0.9300 ?
    C34B C35B . 1.370(5) ?
    C34B H34B . 0.9300 ?
    C35B C36B . 1.384(5) ?
    C35B H35B . 0.9300 ?
    C36B H36B . 0.9300 ?
    C38B H38A . 0.9600 ?
    C38B H38B . 0.9600 ?
    C38B H38C . 0.9600 ?
    C39B H39D . 0.9600 ?
    C39B H39E . 0.9600 ?
    C39B H39F . 0.9600 ?
    C1 C2 . 1.436(8) ?
    C1 H1A . 0.9600 ?
    C1 H1B . 0.9600 ?
    C1 H1C . 0.9600 ?
    C2 N3 . 1.116(7) ?
loop_
    _geom_angle_atom_site_label_1
    _geom_angle_atom_site_label_2
    _geom_angle_atom_site_label_3
    _geom_angle_site_symmetry_1
    _geom_angle_site_symmetry_3
    _geom_angle
    _geom_angle_publ_flag
    P1A Cu1A P2A . . 124.71(4) ?
    P1A Cu1A S1A . . 107.56(4) ?
    P2A Cu1A S1A . . 104.04(4) ?
    P1A Cu1A Cl1A . . 104.71(3) ?
    P2A Cu1A Cl1A . . 103.01(3) ?
    S1A Cu1A Cl1A . . 112.92(3) ?
    C37A S1A Cu1A . . 111.93(12) ?
    C37A N1A C38A . . 124.4(3) ?
    C37A N1A H1AA . . 120(3) ?
    C38A N1A H1AA . . 116(3) ?
    C37A N2A C39A . . 125.5(3) ?
    C37A N2A H2AA . . 114(2) ?
    C39A N2A H2AA . . 120(2) ?
    C7A P1A C13A . . 102.24(15) ?
    C7A P1A C1A . . 102.89(15) ?
    C13A P1A C1A . . 105.53(16) ?
    C7A P1A Cu1A . . 115.08(11) ?
    C13A P1A Cu1A . . 114.40(11) ?
    C1A P1A Cu1A . . 115.16(11) ?
    C25A P2A C19A . . 103.78(17) ?
    C25A P2A C31A . . 103.71(16) ?
    C19A P2A C31A . . 103.47(17) ?
    C25A P2A Cu1A . . 115.18(12) ?
    C19A P2A Cu1A . . 116.67(12) ?
    C31A P2A Cu1A . . 112.51(12) ?
    C6A C1A C2A . . 117.2(4) ?
    C6A C1A P1A . . 117.2(3) ?
    C2A C1A P1A . . 125.6(3) ?
    C1A C2A C3A . . 120.9(4) ?
    C1A C2A H2A . . 119.5 ?
    C3A C2A H2A . . 119.5 ?
    C4A C3A C2A . . 120.6(4) ?
    C4A C3A H3A . . 119.7 ?
    C2A C3A H3A . . 119.7 ?
    C3A C4A C5A . . 119.5(4) ?
    C3A C4A H4A . . 120.3 ?
    C5A C4A H4A . . 120.3 ?
    C4A C5A C6A . . 119.7(5) ?
    C4A C5A H5A . . 120.2 ?
    C6A C5A H5A . . 120.2 ?
    C1A C6A C5A . . 122.2(4) ?
    C1A C6A H6A . . 118.9 ?
    C5A C6A H6A . . 118.9 ?
    C8A C7A C12A . . 116.8(3) ?
    C8A C7A P1A . . 118.7(3) ?
    C12A C7A P1A . . 124.6(3) ?
    C7A C8A C9A . . 121.6(4) ?
    C7A C8A H8A . . 119.2 ?
    C9A C8A H8A . . 119.2 ?
    C10A C9A C8A . . 120.3(4) ?
    C10A C9A H9A . . 119.8 ?
    C8A C9A H9A . . 119.8 ?
    C9A C10A C11A . . 119.5(4) ?
    C9A C10A H10A . . 120.3 ?
    C11A C10A H10A . . 120.3 ?
    C10A C11A C12A . . 120.2(4) ?
    C10A C11A H11A . . 119.9 ?
    C12A C11A H11A . . 119.9 ?
    C7A C12A C11A . . 121.4(4) ?
    C7A C12A H12A . . 119.3 ?
    C11A C12A H12A . . 119.3 ?
    C18A C13A C14A . . 118.2(3) ?
    C18A C13A P1A . . 123.6(3) ?
    C14A C13A P1A . . 118.2(3) ?
    C13A C14A C15A . . 120.6(4) ?
    C13A C14A H14A . . 119.7 ?
    C15A C14A H14A . . 119.7 ?
    C16A C15A C14A . . 120.1(4) ?
    C16A C15A H15A . . 119.9 ?
    C14A C15A H15A . . 119.9 ?
    C15A C16A C17A . . 120.3(4) ?
    C15A C16A H16A . . 119.9 ?
    C17A C16A H16A . . 119.9 ?
    C16A C17A C18A . . 119.9(4) ?
    C16A C17A H17A . . 120.1 ?
    C18A C17A H17A . . 120.1 ?
    C13A C18A C17A . . 121.0(4) ?
    C13A C18A H18A . . 119.5 ?
    C17A C18A H18A . . 119.5 ?
    C24A C19A C20A . . 117.7(4) ?
    C24A C19A P2A . . 124.8(3) ?
    C20A C19A P2A . . 117.4(3) ?
    C19A C20A C21A . . 120.6(4) ?
    C19A C20A H20A . . 119.7 ?
    C21A C20A H20A . . 119.7 ?
    C22A C21A C20A . . 121.0(5) ?
    C22A C21A H21A . . 119.5 ?
    C20A C21A H21A . . 119.5 ?
    C23A C22A C21A . . 119.3(5) ?
    C23A C22A H22A . . 120.3 ?
    C21A C22A H22A . . 120.3 ?
    C22A C23A C24A . . 120.9(5) ?
    C22A C23A H23A . . 119.5 ?
    C24A C23A H23A . . 119.5 ?
    C19A C24A C23A . . 120.3(5) ?
    C19A C24A H24A . . 119.8 ?
    C23A C24A H24A . . 119.8 ?
    C30A C25A C26A . . 117.1(4) ?
    C30A C25A P2A . . 118.6(3) ?
    C26A C25A P2A . . 124.3(3) ?
    C25A C26A C27A . . 120.1(4) ?
    C25A C26A H26A . . 120.0 ?
    C27A C26A H26A . . 120.0 ?
    C28A C27A C26A . . 121.7(5) ?
    C28A C27A H27A . . 119.1 ?
    C26A C27A H27A . . 119.1 ?
    C27A C28A C29A . . 119.0(4) ?
    C27A C28A H28A . . 120.5 ?
    C29A C28A H28A . . 120.5 ?
    C28A C29A C30A . . 120.2(5) ?
    C28A C29A H29A . . 119.9 ?
    C30A C29A H29A . . 119.9 ?
    C25A C30A C29A . . 121.8(4) ?
    C25A C30A H30A . . 119.1 ?
    C29A C30A H30A . . 119.1 ?
    C32A C31A C36A . . 117.7(4) ?
    C32A C31A P2A . . 124.7(3) ?
    C36A C31A P2A . . 117.5(3) ?
    C31A C32A C33A . . 120.9(5) ?
    C31A C32A H32A . . 119.5 ?
    C33A C32A H32A . . 119.5 ?
    C34A C33A C32A . . 119.8(5) ?
    C34A C33A H33A . . 120.1 ?
    C32A C33A H33A . . 120.1 ?
    C35A C34A C33A . . 120.4(5) ?
    C35A C34A H34A . . 119.8 ?
    C33A C34A H34A . . 119.8 ?
    C34A C35A C36A . . 119.7(5) ?
    C34A C35A H35A . . 120.1 ?
    C36A C35A H35A . . 120.1 ?
    C31A C36A C35A . . 121.5(4) ?
    C31A C36A H36A . . 119.3 ?
    C35A C36A H36A . . 119.3 ?
    N2A C37A N1A . . 118.5(3) ?
    N2A C37A S1A . . 121.2(3) ?
    N1A C37A S1A . . 120.3(3) ?
    N1A C38A H38D . . 109.5 ?
    N1A C38A H38E . . 109.5 ?
    H38D C38A H38E . . 109.5 ?
    N1A C38A H38F . . 109.5 ?
    H38D C38A H38F . . 109.5 ?
    H38E C38A H38F . . 109.5 ?
    N2A C39A H39A . . 109.5 ?
    N2A C39A H39B . . 109.5 ?
    H39A C39A H39B . . 109.5 ?
    N2A C39A H39C . . 109.5 ?
    H39A C39A H39C . . 109.5 ?
    H39B C39A H39C . . 109.5 ?
    P2B Cu1B P1B . . 120.07(3) ?
    P2B Cu1B S1B . . 106.08(3) ?
    P1B Cu1B S1B . . 108.79(3) ?
    P2B Cu1B Cl1B . . 105.37(3) ?
    P1B Cu1B Cl1B . . 107.62(3) ?
    S1B Cu1B Cl1B . . 108.45(3) ?
    C37B S1B Cu1B . . 109.86(12) ?
    C37B N1B C38B . . 124.9(3) ?
    C37B N1B H1BB . . 119(3) ?
    C38B N1B H1BB . . 116(3) ?
    C37B N2B C39B . . 124.9(3) ?
    C37B N2B H2BB . . 116(3) ?
    C39B N2B H2BB . . 119(3) ?
    C1B P1B C7B . . 103.14(15) ?
    C1B P1B C13B . . 102.46(15) ?
    C7B P1B C13B . . 101.02(16) ?
    C1B P1B Cu1B . . 116.22(10) ?
    C7B P1B Cu1B . . 114.61(11) ?
    C13B P1B Cu1B . . 117.19(12) ?
    C25B P2B C19B . . 102.77(15) ?
    C25B P2B C31B . . 105.67(15) ?
    C19B P2B C31B . . 99.76(15) ?
    C25B P2B Cu1B . . 114.17(11) ?
    C19B P2B Cu1B . . 115.73(11) ?
    C31B P2B Cu1B . . 116.81(11) ?
    C6B C1B C2B . . 118.3(3) ?
    C6B C1B P1B . . 118.5(3) ?
    C2B C1B P1B . . 123.1(3) ?
    C1B C2B C3B . . 120.4(4) ?
    C1B C2B H2B . . 119.8 ?
    C3B C2B H2B . . 119.8 ?
    C4B C3B C2B . . 120.8(4) ?
    C4B C3B H3B . . 119.6 ?
    C2B C3B H3B . . 119.6 ?
    C3B C4B C5B . . 119.6(4) ?
    C3B C4B H4B . . 120.2 ?
    C5B C4B H4B . . 120.2 ?
    C4B C5B C6B . . 120.3(4) ?
    C4B C5B H5B . . 119.9 ?
    C6B C5B H5B . . 119.9 ?
    C1B C6B C5B . . 120.6(4) ?
    C1B C6B H6B . . 119.7 ?
    C5B C6B H6B . . 119.7 ?
    C12B C7B C8B . . 117.9(3) ?
    C12B C7B P1B . . 124.8(3) ?
    C8B C7B P1B . . 117.2(3) ?
    C9B C8B C7B . . 120.6(4) ?
    C9B C8B H8B . . 119.7 ?
    C7B C8B H8B . . 119.7 ?
    C8B C9B C10B . . 120.1(4) ?
    C8B C9B H9B . . 119.9 ?
    C10B C9B H9B . . 119.9 ?
    C11B C10B C9B . . 119.6(4) ?
    C11B C10B H10B . . 120.2 ?
    C9B C10B H10B . . 120.2 ?
    C10B C11B C12B . . 120.1(4) ?
    C10B C11B H11B . . 120.0 ?
    C12B C11B H11B . . 120.0 ?
    C11B C12B C7B . . 121.6(4) ?
    C11B C12B H12B . . 119.2 ?
    C7B C12B H12B . . 119.2 ?
    C14B C13B C18B . . 118.0(4) ?
    C14B C13B P1B . . 119.3(3) ?
    C18B C13B P1B . . 122.7(3) ?
    C13B C14B C15B . . 120.8(4) ?
    C13B C14B H14B . . 119.6 ?
    C15B C14B H14B . . 119.6 ?
    C16B C15B C14B . . 120.6(5) ?
    C16B C15B H15B . . 119.7 ?
    C14B C15B H15B . . 119.7 ?
    C17B C16B C15B . . 119.4(5) ?
    C17B C16B H16B . . 120.3 ?
    C15B C16B H16B . . 120.3 ?
    C16B C17B C18B . . 120.9(5) ?
    C16B C17B H17B . . 119.5 ?
    C18B C17B H17B . . 119.5 ?
    C17B C18B C13B . . 120.4(5) ?
    C17B C18B H18B . . 119.8 ?
    C13B C18B H18B . . 119.8 ?
    C20B C19B C24B . . 118.7(3) ?
    C20B C19B P2B . . 117.0(3) ?
    C24B C19B P2B . . 124.3(3) ?
    C21B C20B C19B . . 121.2(4) ?
    C21B C20B H20B . . 119.4 ?
    C19B C20B H20B . . 119.4 ?
    C22B C21B C20B . . 119.7(4) ?
    C22B C21B H21B . . 120.1 ?
    C20B C21B H21B . . 120.1 ?
    C21B C22B C23B . . 120.6(4) ?
    C21B C22B H22B . . 119.7 ?
    C23B C22B H22B . . 119.7 ?
    C22B C23B C24B . . 120.2(4) ?
    C22B C23B H23B . . 119.9 ?
    C24B C23B H23B . . 119.9 ?
    C19B C24B C23B . . 119.6(4) ?
    C19B C24B H24B . . 120.2 ?
    C23B C24B H24B . . 120.2 ?
    C30B C25B C26B . . 117.3(3) ?
    C30B C25B P2B . . 125.8(3) ?
    C26B C25B P2B . . 116.9(3) ?
    C27B C26B C25B . . 121.4(4) ?
    C27B C26B H26B . . 119.3 ?
    C25B C26B H26B . . 119.3 ?
    C28B C27B C26B . . 120.2(4) ?
    C28B C27B H27B . . 119.9 ?
    C26B C27B H27B . . 119.9 ?
    C29B C28B C27B . . 119.7(4) ?
    C29B C28B H28B . . 120.2 ?
    C27B C28B H28B . . 120.2 ?
    C28B C29B C30B . . 120.8(4) ?
    C28B C29B H29B . . 119.6 ?
    C30B C29B H29B . . 119.6 ?
    C25B C30B C29B . . 120.7(4) ?
    C25B C30B H30B . . 119.7 ?
    C29B C30B H30B . . 119.7 ?
    C36B C31B C32B . . 119.0(3) ?
    C36B C31B P2B . . 118.9(3) ?
    C32B C31B P2B . . 122.0(3) ?
    C33B C32B C31B . . 120.3(4) ?
    C33B C32B H32B . . 119.9 ?
    C31B C32B H32B . . 119.9 ?
    C34B C33B C32B . . 120.5(4) ?
    C34B C33B H33B . . 119.8 ?
    C32B C33B H33B . . 119.8 ?
    C35B C34B C33B . . 119.6(4) ?
    C35B C34B H34B . . 120.2 ?
    C33B C34B H34B . . 120.2 ?
    C34B C35B C36B . . 120.3(4) ?
    C34B C35B H35B . . 119.8 ?
    C36B C35B H35B . . 119.8 ?
    C31B C36B C35B . . 120.3(3) ?
    C31B C36B H36B . . 119.9 ?
    C35B C36B H36B . . 119.9 ?
    N2B C37B N1B . . 117.9(3) ?
    N2B C37B S1B . . 120.8(3) ?
    N1B C37B S1B . . 121.3(3) ?
    N1B C38B H38A . . 109.5 ?
    N1B C38B H38B . . 109.5 ?
    H38A C38B H38B . . 109.5 ?
    N1B C38B H38C . . 109.5 ?
    H38A C38B H38C . . 109.5 ?
    H38B C38B H38C . . 109.5 ?
    N2B C39B H39D . . 109.5 ?
    N2B C39B H39E . . 109.5 ?
    H39D C39B H39E . . 109.5 ?
    N2B C39B H39F . . 109.5 ?
    H39D C39B H39F . . 109.5 ?
    H39E C39B H39F . . 109.5 ?
    C2 C1 H1A . . 109.5 ?
    C2 C1 H1B . . 109.5 ?
    H1A C1 H1B . . 109.5 ?
    C2 C1 H1C . . 109.5 ?
    H1A C1 H1C . . 109.5 ?
    H1B C1 H1C . . 109.5 ?
    N3 C2 C1 . . 178.9(8) ?
loop_
    _geom_torsion_atom_site_label_1
    _geom_torsion_atom_site_label_2
    _geom_torsion_atom_site_label_3
    _geom_torsion_atom_site_label_4
    _geom_torsion_site_symmetry_1
    _geom_torsion_site_symmetry_2
    _geom_torsion_site_symmetry_3
    _geom_torsion_site_symmetry_4
    _geom_torsion
    _geom_torsion_publ_flag
    P1A Cu1A S1A C37A . . . . 111.26(13) ?
    P2A Cu1A S1A C37A . . . . -114.72(13) ?
    Cl1A Cu1A S1A C37A . . . . -3.76(13) ?
    P2A Cu1A P1A C7A . . . . -63.24(12) ?
    S1A Cu1A P1A C7A . . . . 58.69(12) ?
    Cl1A Cu1A P1A C7A . . . . 179.05(12) ?
    P2A Cu1A P1A C13A . . . . 178.77(12) ?
    S1A Cu1A P1A C13A . . . . -59.29(12) ?
    Cl1A Cu1A P1A C13A . . . . 61.07(12) ?
    P2A Cu1A P1A C1A . . . . 56.23(13) ?
    S1A Cu1A P1A C1A . . . . 178.17(12) ?
    Cl1A Cu1A P1A C1A . . . . -61.48(13) ?
    P1A Cu1A P2A C25A . . . . 66.15(14) ?
    S1A Cu1A P2A C25A . . . . -57.33(13) ?
    Cl1A Cu1A P2A C25A . . . . -175.36(13) ?
    P1A Cu1A P2A C19A . . . . -55.91(14) ?
    S1A Cu1A P2A C19A . . . . -179.39(13) ?
    Cl1A Cu1A P2A C19A . . . . 62.59(14) ?
    P1A Cu1A P2A C31A . . . . -175.27(13) ?
    S1A Cu1A P2A C31A . . . . 61.25(13) ?
    Cl1A Cu1A P2A C31A . . . . -56.77(13) ?
    C7A P1A C1A C6A . . . . 85.3(4) ?
    C13A P1A C1A C6A . . . . -167.9(3) ?
    Cu1A P1A C1A C6A . . . . -40.7(4) ?
    C7A P1A C1A C2A . . . . -94.5(4) ?
    C13A P1A C1A C2A . . . . 12.3(4) ?
    Cu1A P1A C1A C2A . . . . 139.5(3) ?
    C6A C1A C2A C3A . . . . -1.0(7) ?
    P1A C1A C2A C3A . . . . 178.8(4) ?
    C1A C2A C3A C4A . . . . 1.1(8) ?
    C2A C3A C4A C5A . . . . -0.7(8) ?
    C3A C4A C5A C6A . . . . 0.2(9) ?
    C2A C1A C6A C5A . . . . 0.5(8) ?
    P1A C1A C6A C5A . . . . -179.3(5) ?
    C4A C5A C6A C1A . . . . -0.1(9) ?
    C13A P1A C7A C8A . . . . 79.7(3) ?
    C1A P1A C7A C8A . . . . -170.9(3) ?
    Cu1A P1A C7A C8A . . . . -44.9(3) ?
    C13A P1A C7A C12A . . . . -101.4(3) ?
    C1A P1A C7A C12A . . . . 7.9(4) ?
    Cu1A P1A C7A C12A . . . . 134.0(3) ?
    C12A C7A C8A C9A . . . . -3.8(6) ?
    P1A C7A C8A C9A . . . . 175.1(4) ?
    C7A C8A C9A C10A . . . . 0.9(8) ?
    C8A C9A C10A C11A . . . . 3.0(8) ?
    C9A C10A C11A C12A . . . . -3.8(8) ?
    C8A C7A C12A C11A . . . . 3.0(6) ?
    P1A C7A C12A C11A . . . . -175.9(4) ?
    C10A C11A C12A C7A . . . . 0.8(8) ?
    C7A P1A C13A C18A . . . . 39.2(4) ?
    C1A P1A C13A C18A . . . . -68.1(3) ?
    Cu1A P1A C13A C18A . . . . 164.3(3) ?
    C7A P1A C13A C14A . . . . -137.6(3) ?
    C1A P1A C13A C14A . . . . 115.1(3) ?
    Cu1A P1A C13A C14A . . . . -12.6(3) ?
    C18A C13A C14A C15A . . . . 0.6(6) ?
    P1A C13A C14A C15A . . . . 177.6(3) ?
    C13A C14A C15A C16A . . . . 0.7(7) ?
    C14A C15A C16A C17A . . . . -1.0(8) ?
    C15A C16A C17A C18A . . . . 0.1(8) ?
    C14A C13A C18A C17A . . . . -1.4(6) ?
    P1A C13A C18A C17A . . . . -178.3(3) ?
    C16A C17A C18A C13A . . . . 1.2(7) ?
    C25A P2A C19A C24A . . . . -3.9(4) ?
    C31A P2A C19A C24A . . . . -112.0(4) ?
    Cu1A P2A C19A C24A . . . . 123.9(3) ?
    C25A P2A C19A C20A . . . . 179.9(3) ?
    C31A P2A C19A C20A . . . . 71.9(3) ?
    Cu1A P2A C19A C20A . . . . -52.3(3) ?
    C24A C19A C20A C21A . . . . 1.9(7) ?
    P2A C19A C20A C21A . . . . 178.4(4) ?
    C19A C20A C21A C22A . . . . -2.4(8) ?
    C20A C21A C22A C23A . . . . 0.9(9) ?
    C21A C22A C23A C24A . . . . 0.9(9) ?
    C20A C19A C24A C23A . . . . -0.2(7) ?
    P2A C19A C24A C23A . . . . -176.3(4) ?
    C22A C23A C24A C19A . . . . -1.3(9) ?
    C19A P2A C25A C30A . . . . 91.1(3) ?
    C31A P2A C25A C30A . . . . -161.0(3) ?
    Cu1A P2A C25A C30A . . . . -37.6(4) ?
    C19A P2A C25A C26A . . . . -89.9(4) ?
    C31A P2A C25A C26A . . . . 18.0(4) ?
    Cu1A P2A C25A C26A . . . . 141.4(4) ?
    C30A C25A C26A C27A . . . . -0.2(7) ?
    P2A C25A C26A C27A . . . . -179.2(4) ?
    C25A C26A C27A C28A . . . . -2.3(9) ?
    C26A C27A C28A C29A . . . . 3.4(9) ?
    C27A C28A C29A C30A . . . . -2.0(8) ?
    C26A C25A C30A C29A . . . . 1.6(7) ?
    P2A C25A C30A C29A . . . . -179.3(4) ?
    C28A C29A C30A C25A . . . . -0.5(8) ?
    C25A P2A C31A C32A . . . . -108.7(4) ?
    C19A P2A C31A C32A . . . . -0.6(4) ?
    Cu1A P2A C31A C32A . . . . 126.2(3) ?
    C25A P2A C31A C36A . . . . 73.7(3) ?
    C19A P2A C31A C36A . . . . -178.2(3) ?
    Cu1A P2A C31A C36A . . . . -51.4(3) ?
    C36A C31A C32A C33A . . . . -0.3(7) ?
    P2A C31A C32A C33A . . . . -177.9(4) ?
    C31A C32A C33A C34A . . . . -0.2(8) ?
    C32A C33A C34A C35A . . . . -0.5(8) ?
    C33A C34A C35A C36A . . . . 1.7(8) ?
    C32A C31A C36A C35A . . . . 1.6(6) ?
    P2A C31A C36A C35A . . . . 179.4(3) ?
    C34A C35A C36A C31A . . . . -2.3(7) ?
    C39A N2A C37A N1A . . . . 5.3(6) ?
    C39A N2A C37A S1A . . . . -174.0(3) ?
    C38A N1A C37A N2A . . . . 178.2(4) ?
    C38A N1A C37A S1A . . . . -2.5(6) ?
    Cu1A S1A C37A N2A . . . . -4.3(3) ?
    Cu1A S1A C37A N1A . . . . 176.4(3) ?
    P2B Cu1B S1B C37B . . . . -150.75(13) ?
    P1B Cu1B S1B C37B . . . . 78.79(13) ?
    Cl1B Cu1B S1B C37B . . . . -37.99(13) ?
    P2B Cu1B P1B C1B . . . . 50.41(13) ?
    S1B Cu1B P1B C1B . . . . 172.76(13) ?
    Cl1B Cu1B P1B C1B . . . . -69.93(13) ?
    P2B Cu1B P1B C7B . . . . -69.88(13) ?
    S1B Cu1B P1B C7B . . . . 52.47(13) ?
    Cl1B Cu1B P1B C7B . . . . 169.78(12) ?
    P2B Cu1B P1B C13B . . . . 171.97(12) ?
    S1B Cu1B P1B C13B . . . . -65.69(13) ?
    Cl1B Cu1B P1B C13B . . . . 51.63(13) ?
    P1B Cu1B P2B C25B . . . . 66.44(12) ?
    S1B Cu1B P2B C25B . . . . -57.22(12) ?
    Cl1B Cu1B P2B C25B . . . . -172.10(12) ?
    P1B Cu1B P2B C19B . . . . -52.59(13) ?
    S1B Cu1B P2B C19B . . . . -176.25(13) ?
    Cl1B Cu1B P2B C19B . . . . 68.87(13) ?
    P1B Cu1B P2B C31B . . . . -169.61(12) ?
    S1B Cu1B P2B C31B . . . . 66.73(12) ?
    Cl1B Cu1B P2B C31B . . . . -48.15(12) ?
    C7B P1B C1B C6B . . . . 74.3(3) ?
    C13B P1B C1B C6B . . . . 178.9(3) ?
    Cu1B P1B C1B C6B . . . . -52.0(3) ?
    C7B P1B C1B C2B . . . . -107.7(3) ?
    C13B P1B C1B C2B . . . . -3.0(4) ?
    Cu1B P1B C1B C2B . . . . 126.1(3) ?
    C6B C1B C2B C3B . . . . -1.0(6) ?
    P1B C1B C2B C3B . . . . -179.1(3) ?
    C1B C2B C3B C4B . . . . -0.9(7) ?
    C2B C3B C4B C5B . . . . 2.0(7) ?
    C3B C4B C5B C6B . . . . -1.1(7) ?
    C2B C1B C6B C5B . . . . 1.9(5) ?
    P1B C1B C6B C5B . . . . -180.0(3) ?
    C4B C5B C6B C1B . . . . -0.8(6) ?
    C1B P1B C7B C12B . . . . -4.2(4) ?
    C13B P1B C7B C12B . . . . -109.9(3) ?
    Cu1B P1B C7B C12B . . . . 123.1(3) ?
    C1B P1B C7B C8B . . . . 176.5(3) ?
    C13B P1B C7B C8B . . . . 70.8(3) ?
    Cu1B P1B C7B C8B . . . . -56.2(3) ?
    C12B C7B C8B C9B . . . . 2.3(7) ?
    P1B C7B C8B C9B . . . . -178.4(4) ?
    C7B C8B C9B C10B . . . . -1.7(8) ?
    C8B C9B C10B C11B . . . . 0.1(8) ?
    C9B C10B C11B C12B . . . . 0.9(7) ?
    C10B C11B C12B C7B . . . . -0.3(7) ?
    C8B C7B C12B C11B . . . . -1.3(6) ?
    P1B C7B C12B C11B . . . . 179.4(3) ?
    C1B P1B C13B C14B . . . . 107.1(3) ?
    C7B P1B C13B C14B . . . . -146.7(3) ?
    Cu1B P1B C13B C14B . . . . -21.4(4) ?
    C1B P1B C13B C18B . . . . -72.3(3) ?
    C7B P1B C13B C18B . . . . 34.0(3) ?
    Cu1B P1B C13B C18B . . . . 159.3(3) ?
    C18B C13B C14B C15B . . . . -0.5(7) ?
    P1B C13B C14B C15B . . . . -179.9(4) ?
    C13B C14B C15B C16B . . . . 1.3(8) ?
    C14B C15B C16B C17B . . . . -1.3(8) ?
    C15B C16B C17B C18B . . . . 0.5(8) ?
    C16B C17B C18B C13B . . . . 0.3(7) ?
    C14B C13B C18B C17B . . . . -0.2(6) ?
    P1B C13B C18B C17B . . . . 179.1(3) ?
    C25B P2B C19B C20B . . . . -178.2(3) ?
    C31B P2B C19B C20B . . . . 73.1(3) ?
    Cu1B P2B C19B C20B . . . . -53.1(3) ?
    C25B P2B C19B C24B . . . . 2.4(3) ?
    C31B P2B C19B C24B . . . . -106.2(3) ?
    Cu1B P2B C19B C24B . . . . 127.5(3) ?
    C24B C19B C20B C21B . . . . 0.4(6) ?
    P2B C19B C20B C21B . . . . -179.0(3) ?
    C19B C20B C21B C22B . . . . -1.6(7) ?
    C20B C21B C22B C23B . . . . 1.9(7) ?
    C21B C22B C23B C24B . . . . -1.0(7) ?
    C20B C19B C24B C23B . . . . 0.4(6) ?
    P2B C19B C24B C23B . . . . 179.8(3) ?
    C22B C23B C24B C19B . . . . -0.2(7) ?
    C19B P2B C25B C30B . . . . -94.0(3) ?
    C31B P2B C25B C30B . . . . 10.2(3) ?
    Cu1B P2B C25B C30B . . . . 139.9(3) ?
    C19B P2B C25B C26B . . . . 85.2(3) ?
    C31B P2B C25B C26B . . . . -170.7(3) ?
    Cu1B P2B C25B C26B . . . . -41.0(3) ?
    C30B C25B C26B C27B . . . . 1.7(5) ?
    P2B C25B C26B C27B . . . . -177.5(3) ?
    C25B C26B C27B C28B . . . . -1.6(6) ?
    C26B C27B C28B C29B . . . . 0.2(6) ?
    C27B C28B C29B C30B . . . . 1.0(7) ?
    C26B C25B C30B C29B . . . . -0.6(5) ?
    P2B C25B C30B C29B . . . . 178.5(3) ?
    C28B C29B C30B C25B . . . . -0.8(6) ?
    C25B P2B C31B C36B . . . . 111.2(3) ?
    C19B P2B C31B C36B . . . . -142.5(3) ?
    Cu1B P2B C31B C36B . . . . -17.0(3) ?
    C25B P2B C31B C32B . . . . -71.8(3) ?
    C19B P2B C31B C32B . . . . 34.5(3) ?
    Cu1B P2B C31B C32B . . . . 160.0(3) ?
    C36B C31B C32B C33B . . . . -1.9(6) ?
    P2B C31B C32B C33B . . . . -178.9(3) ?
    C31B C32B C33B C34B . . . . 1.6(6) ?
    C32B C33B C34B C35B . . . . -0.3(7) ?
    C33B C34B C35B C36B . . . . -0.7(6) ?
    C32B C31B C36B C35B . . . . 1.0(5) ?
    P2B C31B C36B C35B . . . . 178.1(3) ?
    C34B C35B C36B C31B . . . . 0.3(6) ?
    C39B N2B C37B N1B . . . . 5.9(6) ?
    C39B N2B C37B S1B . . . . -175.8(3) ?
    C38B N1B C37B N2B . . . . -178.7(4) ?
    C38B N1B C37B S1B . . . . 3.0(6) ?
    Cu1B S1B C37B N2B . . . . 27.2(3) ?
    Cu1B S1B C37B N1B . . . . -154.6(3) ?
loop_
    _geom_hbond_atom_site_label_D
    _geom_hbond_atom_site_label_H
    _geom_hbond_atom_site_label_A
    _geom_hbond_site_symmetry_A
    _geom_hbond_distance_DH
    _geom_hbond_distance_HA
    _geom_hbond_distance_DA
    _geom_hbond_angle_DHA
    N1A H1AA Cl1B 1_655 0.875(18) 2.43(2) 3.234(3) 153(3)
    N2A H2AA Cl1A . 0.875(18) 2.326(19) 3.197(3) 173(3)
    N1B H1BB Cl1A . 0.869(18) 2.47(2) 3.262(3) 152(3)
    N2B H2BB Cl1B . 0.879(18) 2.36(2) 3.230(3) 169(3)
data_global
_journal_date_recd_electronic     2009-06-18
_journal_date_accepted     2009-07-08
_journal_name_full     'Acta Crystallographica, Section E'
_journal_year     2009
_journal_volume     65
_journal_issue      8
_journal_page_first     m926
_journal_page_last     m926
_journal_paper_category     QM
_journal_coeditor_code     PK2174
_publ_contact_author_name     'Chaveng  Pakawatchai'
_publ_contact_author_address
;
  Department of Chemistry
  Faculty of Science
  Prince of Songkla University
  Hat Yai 90112
  THAILAND
;
_publ_contact_author_email     'chaveng.p@psu.ac.th'
_publ_contact_author_fax     '+66(0)74212918'
_publ_contact_author_phone     '+66(0)74212918'
_publ_section_title
;\
Chlorido(1,3-dimethylthiourea-\k<i>S</i>)bis(triphenylphosphine-\k<i>P</i>)\
copper(I) acetonitrile hemisolvate
;
loop_
    _publ_author_name
    _publ_author_footnote
    _publ_author_address
    'La-o, Latipah' .
;
Department of Chemistry, Faculty of Science,
Prince of Songkla University, Hat Yai, Songkhla 90112, Thailand
;
    'Pakawatchai, Chaveng' .
;
Department of Chemistry, Faculty of Science,
Prince of Songkla University, Hat Yai, Songkhla 90112, Thailand
;
    'Saithong, Saowanit' .
;
Department of Chemistry, Faculty of Science,
Prince of Songkla University, Hat Yai, Songkhla 90112, Thailand
;
    'Skelton, Brian W.' .
;
School of Biomedical, Biomolecular and Chemical Sciences,
University of Western Australia, Crawley, Western Australia 6009, Australia
;
