# Supplementary material for: Chlorido(1,3-dimethyl­thio­urea-κS)bis­(triphenyl­phosphine-κP)copper(I) acetonitrile hemisolvate
Source: Acta Crystallogr Sect E Struct Rep Online. 2009 Jul 15;65(Pt 8):m926. doi: 10.1107/S1600536809026798 (PMC2977114; doi:10.1107/S1600536809026798)
Supplement: Supplementary file 2 [file e-65-0m926-Isup2.hkl]

# 
# h,k,l, Fc-squared, Fo-squared, sigma(Fo-squared) and status flag 
# 
data_I
_shelx_title ' p032 in P2(1)/n' 
_shelx_refln_list_code          4 
_shelx_F_calc_maximum      560.45 
_exptl_crystal_F_000      3112.00 
_reflns_d_resolution_high  0.8409 
 
loop_ 
 _symmetry_equiv_pos_as_xyz 
 'x, y, z' 
 '-x+1/2, y+1/2, -z+1/2' 
 '-x, -y, -z' 
 'x-1/2, -y-1/2, z-1/2' 
 
_cell_length_a    13.7503 
_cell_length_b    30.0495 
_cell_length_c    18.4227 
_cell_angle_alpha  90.000 
_cell_angle_beta   90.874 
_cell_angle_gamma  90.000 
 
_shelx_F_squared_multiplier     1.000 
 
loop_ 
 _refln_index_h 
 _refln_index_k 
 _refln_index_l 
 _refln_F_squared_calc 
 _refln_F_squared_meas 
 _refln_F_squared_sigma 
 _refln_observed_status 
   2   0   0    60726.20    68726.91    897.96 o 
   4   0   0   103496.26   112713.25   1473.46 o 
   6   0   0     2546.92     2188.19    175.44 o 
   8   0   0     5067.98     5562.60    127.88 o 
  10   0   0      732.14      816.80     64.72 o 
  12   0   0    14224.69    13344.07    523.31 o 
  14   0   0     1306.08     1389.01    168.21 o 
  16   0   0     1374.09     1193.84    170.93 o 
   1   1   0     1057.86     1306.93     22.66 o 
   2   1   0    10055.32    11932.41    124.80 o 
   3   1   0   119499.45   131670.52   1195.78 o 
   4   1   0     8840.18     8502.17    101.92 o 
   5   1   0    48968.67    53619.23    457.09 o 
   6   1   0      246.79      250.25     24.29 o 
   7   1   0      451.29      611.77     37.02 o 
   8   1   0     1697.68     1498.44     63.00 o 
   9   1   0     1698.27     1889.18     68.67 o 
  10   1   0     2400.82     2331.23     77.60 o 
  11   1   0      381.30      377.51     51.25 o 
  12   1   0      137.45      129.21     75.49 o 
  13   1   0      803.30      554.09     89.79 o 
  14   1   0     2588.64     2268.80    149.28 o 
  15   1   0       44.76       11.45     73.92 o 
  16   1   0      226.88      229.85     77.56 o 
   0   2   0      114.20      134.65     25.91 o 
   1   2   0      235.57      280.82     16.57 o 
   2   2   0     1923.69     1896.53     36.94 o 
   3   2   0     4512.43     4663.28     74.18 o 
   4   2   0     8365.54     8820.91    177.23 o 
   5   2   0      413.24      462.24     29.42 o 
   6   2   0     6928.48     6644.35    101.02 o 
   7   2   0        3.13        8.63     20.74 o 
   8   2   0      631.84      756.12     49.17 o 
   9   2   0      206.09      195.39     34.91 o 
  10   2   0     2950.70     2838.80     81.21 o 
  11   2   0     1012.60      942.69     56.45 o 
  12   2   0     2276.80     2570.43    143.13 o 
  13   2   0       88.62      -36.40     53.93 o 
  14   2   0      246.61      358.25     78.73 o 
  15   2   0       15.21      -15.54     60.71 o 
  16   2   0     1451.59     1445.90    135.42 o 
   1   3   0    10234.38    11673.95    122.84 o 
   2   3   0     9407.06     9673.72    110.47 o 
   3   3   0    13039.14    13368.76    151.56 o 
   4   3   0      803.03      796.63     47.11 o 
   5   3   0    58003.69    62597.83    568.81 o 
   6   3   0     4785.66     4653.99     81.53 o 
   7   3   0     1454.36     1448.62     54.87 o 
   8   3   0    10249.47     9347.86    171.69 o 
   9   3   0     2663.74     2668.60     84.45 o 
  10   3   0     5471.81     5074.97    116.14 o 
  11   3   0      565.09      588.94     48.24 o 
  12   3   0       19.25       76.03     55.31 o 
  13   3   0       13.79      -72.55     48.37 o 
  14   3   0       53.03       21.96     59.72 o 
  15   3   0      196.57      267.31     75.99 o 
  16   3   0       20.53       86.27     74.49 o 
   0   4   0   143445.86   153225.38   6531.18 o 
   1   4   0     2763.53     2988.39     45.91 o 
   2   4   0    13910.81    14643.97    158.19 o 
   3   4   0     5884.31     6259.54     87.11 o 
   4   4   0       78.36       12.89     16.89 o 
   5   4   0     3563.97     3815.49     68.01 o 
   6   4   0      364.76      260.22     26.65 o 
   7   4   0    10505.83    10850.48    148.35 o 
   8   4   0      255.98      354.42     34.35 o 
   9   4   0      291.91      507.71     53.00 o 
  10   4   0      497.08      517.83     48.47 o 
  11   4   0     2417.48     2413.46    111.92 o 
  12   4   0     6111.75     5920.60    189.10 o 
  13   4   0     1282.19     1208.85    109.84 o 
  14   4   0     1187.20     1105.53    110.15 o 
  15   4   0      298.97      139.39     69.96 o 
  16   4   0      877.78      801.60    113.02 o 
   1   5   0    22817.36    24784.30    249.61 o 
   2   5   0     1793.94     2069.36     42.77 o 
   3   5   0     4900.48     5231.60     79.28 o 
   4   5   0    14302.01    15281.77    180.05 o 
   5   5   0      826.71      881.09     50.13 o 
   6   5   0       38.73       92.91     21.04 o 
   7   5   0      363.59      312.02     30.96 o 
   8   5   0    13093.37    13062.93    174.10 o 
   9   5   0       29.25       27.07     26.02 o 
  10   5   0     3700.27     3586.00    101.65 o 
  11   5   0      167.76      116.50     47.86 o 
  12   5   0      375.71      359.74     69.94 o 
  13   5   0     1397.97     1399.35    116.01 o 
  14   5   0      141.48      171.85     66.54 o 
  15   5   0       40.65       40.21     64.26 o 
  16   5   0       41.83      120.88     72.27 o 
   0   6   0      417.11      364.41     34.37 o 
   1   6   0    32973.89    35038.45    346.51 o 
   2   6   0    10082.13    10845.27    149.91 o 
   3   6   0      864.07      843.21     36.09 o 
   4   6   0    14896.61    15233.24    181.97 o 
   5   6   0     2234.11     2113.89     55.57 o 
   6   6   0     2133.86     1995.86     55.68 o 
   7   6   0      353.65      420.68     34.45 o 
   8   6   0      526.20      531.70     40.32 o 
   9   6   0     1054.67     1049.24     55.77 o 
  10   6   0     2346.72     2327.26     89.63 o 
  11   6   0     6365.85     6018.53    159.40 o 
  12   6   0     1665.87     1661.87    124.33 o 
  13   6   0      121.84       13.98     58.03 o 
  14   6   0       17.12       23.18     62.23 o 
  15   6   0      170.75      251.43     73.53 o 
  16   6   0      377.28      393.27     85.73 o 
   1   7   0    65480.88    71235.57    626.23 o 
   2   7   0      489.95      532.73     29.92 o 
   3   7   0    19047.43    19182.64    215.22 o 
   4   7   0      555.32      418.23     30.94 o 
   5   7   0    21744.49    22342.44    235.92 o 
   6   7   0     3356.86     3045.74     67.28 o 
   7   7   0    13090.57    12655.21    165.35 o 
   8   7   0     8437.01     8464.01    132.22 o 
   9   7   0     3254.72     3156.32     83.36 o 
  10   7   0     1286.23     1284.68     65.00 o 
  11   7   0    14821.01    13664.39    258.84 o 
  12   7   0     1781.83     1680.29    119.91 o 
  13   7   0      175.02      129.82     59.99 o 
  14   7   0     1022.78     1090.14    121.74 o 
  15   7   0       37.09       10.90     66.15 o 
  16   7   0       11.62       37.24     90.18 o 
   0   8   0    38626.21    41988.75    589.42 o 
   1   8   0     1549.06     1761.30     38.06 o 
   2   8   0     1189.71     1418.90     44.83 o 
   3   8   0    15191.71    16394.91    193.05 o 
   4   8   0     3552.53     3832.09     74.56 o 
   5   8   0    30527.52    30551.23    307.01 o 
   6   8   0     9709.81     9799.56    133.91 o 
   7   8   0    22451.38    22255.60    251.48 o 
   8   8   0      480.87      476.40     38.50 o 
   9   8   0     2983.03     2886.47     82.04 o 
  10   8   0      237.77      274.00     38.99 o 
  11   8   0       23.18       64.26     46.43 o 
  12   8   0     3765.77     3410.90    171.08 o 
  13   8   0       14.83       21.66     62.14 o 
  14   8   0      399.93      563.94     93.13 o 
  15   8   0       72.20      222.94    114.23 o 
   1   9   0    13532.43    14063.48    152.05 o 
   2   9   0     1918.94     1661.23     51.49 o 
   3   9   0        7.63       12.07     18.45 o 
   4   9   0      219.37      205.23     21.45 o 
   5   9   0       23.21       31.69     17.98 o 
   6   9   0       14.55      -14.77     19.57 o 
   7   9   0     4670.41     4323.11    102.03 o 
   8   9   0     4726.43     4717.25     95.01 o 
   9   9   0     1222.84     1244.96     72.35 o 
  10   9   0     2465.44     2443.49     84.23 o 
  11   9   0      248.80      333.03     58.33 o 
  12   9   0     1044.48      931.37     95.43 o 
  13   9   0     1420.17     1557.85    120.76 o 
  14   9   0        6.15       48.52     66.45 o 
  15   9   0      298.54      426.95     94.40 o 
   0  10   0      110.15      144.12     30.03 o 
   1  10   0     1279.61     1538.12     39.85 o 
   2  10   0    10874.79    11564.59    151.88 o 
   3  10   0       20.72       20.27     20.50 o 
   4  10   0     3096.37     3405.88     63.51 o 
   5  10   0     3841.17     3793.92     71.90 o 
   6  10   0    11823.26    11867.74    202.63 o 
   7  10   0      669.92      723.08     42.35 o 
   8  10   0     4125.96     4159.81     93.10 o 
   9  10   0      110.82      161.32     32.33 o 
  10  10   0    13763.97    12780.57    200.30 o 
  11  10   0     4896.81     4694.66    178.00 o 
  12  10   0      242.58      197.75     52.92 o 
  13  10   0       23.53       37.46     70.24 o 
  14  10   0      802.94      685.51    112.31 o 
  15  10   0      447.13      631.62    190.26 o 
   1  11   0    27157.16    28893.75    285.02 o 
   2  11   0     7553.05     7997.72    121.03 o 
   3  11   0    25038.99    27144.16    303.82 o 
   4  11   0     2353.25     2631.05     56.62 o 
   5  11   0     8094.36     8130.09    120.19 o 
   6  11   0     6354.54     6327.48    147.15 o 
   7  11   0     2744.19     2714.45     71.34 o 
   8  11   0      195.32      225.45     42.48 o 
   9  11   0      735.87      729.28     49.72 o 
  10  11   0       31.30       20.38     36.01 o 
  11  11   0        5.93       38.02     41.74 o 
  12  11   0     1721.48     2191.26    168.82 o 
  13  11   0     1208.70     1245.23    177.73 o 
  14  11   0       52.78       81.71     77.62 o 
  15  11   0      195.68      335.92     96.09 o 
   0  12   0    14919.92    16705.79    245.52 o 
   1  12   0    30970.33    32000.15    314.87 o 
   2  12   0      662.75      783.27     42.88 o 
   3  12   0     2400.69     2524.99     70.28 o 
   4  12   0       11.02        0.76     22.36 o 
   5  12   0      148.64      302.40     28.75 o 
   6  12   0       27.92       -4.64     20.28 o 
   7  12   0    13241.96    13152.56    214.94 o 
   8  12   0     2129.62     2085.47     69.62 o 
   9  12   0     3102.99     3031.48     97.47 o 
  10  12   0      786.98      778.60     60.65 o 
  11  12   0       12.98       13.99     71.71 o 
  12  12   0     1445.23     1403.93    113.03 o 
  13  12   0     3491.12     3578.75    271.91 o 
  14  12   0       76.09       81.28     70.64 o 
  15  12   0       66.23      149.35    113.51 o 
   1  13   0    13474.23    13312.47    158.00 o 
   2  13   0      548.05      534.78     39.35 o 
   3  13   0     1032.32     1103.70     52.89 o 
   4  13   0     2212.83     2213.34     74.86 o 
   5  13   0     2357.14     2356.24     59.34 o 
   6  13   0     1315.01     1383.08     51.32 o 
   7  13   0      181.40      279.33     44.64 o 
   8  13   0      274.93      276.84     34.73 o 
   9  13   0     2506.76     2389.56     90.76 o 
  10  13   0      257.92      305.69     52.52 o 
  11  13   0      264.33      361.52     87.83 o 
  12  13   0      509.95      369.96     73.94 o 
  13  13   0     2107.55     2225.66    174.41 o 
  14  13   0       23.53       79.14     81.40 o 
  15  13   0     1150.16     1396.09    158.05 o 
   0  14   0     1940.01     1668.00     67.58 o 
   1  14   0    10043.28     9932.22    130.32 o 
   2  14   0    18199.55    19685.85    243.78 o 
   3  14   0     9808.77     9756.86    160.25 o 
   4  14   0     1191.66     1348.26     75.94 o 
   5  14   0     6867.31     6142.11    117.76 o 
   6  14   0     3606.77     3704.15    105.45 o 
   7  14   0     1037.22     1170.65     51.87 o 
   8  14   0     1546.55     1537.65     73.86 o 
   9  14   0     3819.27     3701.64    128.87 o 
  10  14   0      956.04     1040.91     98.89 o 
  11  14   0     2684.92     2378.96    142.52 o 
  12  14   0      179.24      118.49     64.74 o 
  13  14   0      544.50      661.67    138.96 o 
  14  14   0      314.63      526.33    220.74 o 
  15  14   0     1242.95     1632.33    168.96 o 
   1  15   0     8650.55     8254.97    134.75 o 
   2  15   0     2691.35     2145.98     70.83 o 
   3  15   0      125.40       80.63     28.68 o 
   4  15   0     2912.10     2388.55     78.45 o 
   5  15   0     2355.84     2722.96     84.00 o 
   6  15   0     8692.09     8596.28    128.70 o 
   7  15   0     7138.82     6722.23    133.14 o 
   8  15   0       17.37       25.38     36.67 o 
   9  15   0     2270.92     2563.42    115.93 o 
  10  15   0      948.92      967.31     80.42 o 
  11  15   0      399.62      436.61     78.78 o 
  12  15   0      317.46      414.23     83.63 o 
  13  15   0       31.31       80.99     82.56 o 
  14  15   0     1250.46     1417.85    156.13 o 
   0  16   0    41558.94    41511.56    542.99 o 
   1  16   0     9318.36     9201.64    130.47 o 
   2  16   0     8448.34     7860.50    135.19 o 
   3  16   0     8553.40     9415.84    154.08 o 
   4  16   0     2315.43     2305.63     79.45 o 
   5  16   0     1236.36     1304.69     65.62 o 
   6  16   0     1193.31     1249.72     69.04 o 
   7  16   0     5879.00     5544.52    124.55 o 
   8  16   0      786.89      883.90     73.09 o 
   9  16   0      682.21      659.63     68.10 o 
  10  16   0        2.00       25.30     44.28 o 
  11  16   0       20.39       69.87     58.53 o 
  12  16   0     2704.30     2897.65    179.01 o 
  13  16   0      878.99      873.30    129.99 o 
  14  16   0      215.11      257.89    102.43 o 
   1  17   0     1668.50     1634.47     55.83 o 
   2  17   0      401.01      460.08     42.85 o 
   3  17   0     6313.32     6063.61    121.84 o 
   4  17   0      363.67      378.04     43.81 o 
   5  17   0     3507.98     3438.59     98.13 o 
   6  17   0     4188.70     3929.43    105.24 o 
   7  17   0      275.70      317.16     82.99 o 
   8  17   0     2603.82     2587.82    117.85 o 
   9  17   0      287.37      381.59    123.65 o 
  10  17   0       69.21      138.28     49.15 o 
  11  17   0      103.83      230.33     66.34 o 
  12  17   0      107.41      202.50     67.43 o 
  13  17   0      199.73      229.21     86.04 o 
  14  17   0      113.39      356.18    132.97 o 
   0  18   0     3035.47     3107.94    150.11 o 
   1  18   0     7792.68     7916.45    120.02 o 
   2  18   0    15525.55    15151.64    216.43 o 
   3  18   0    10006.21     9610.20    162.52 o 
   4  18   0    11354.24    11156.96    181.76 o 
   5  18   0     9574.39     9126.11    163.73 o 
   6  18   0     7603.47     7143.77    144.58 o 
   7  18   0      588.79      723.01     69.92 o 
   8  18   0        1.55       18.96     49.39 o 
   9  18   0      388.67      485.08     64.70 o 
  10  18   0        8.10      -40.76     43.28 o 
  11  18   0      666.93      739.86     90.66 o 
  12  18   0      272.10      287.53     78.25 o 
  13  18   0     1112.31     1134.58    137.64 o 
  14  18   0      240.89      342.87    105.92 o 
   1  19   0       22.18       65.25     23.52 o 
   2  19   0     2908.40     2907.53     90.73 o 
   3  19   0     2390.70     2304.21     87.65 o 
   4  19   0     5980.90     5736.28    150.71 o 
   5  19   0     1736.91     1752.01     82.06 o 
   6  19   0     4414.87     3817.94    110.78 o 
   7  19   0     5894.18     5402.20    150.09 o 
   8  19   0      134.03      172.43     50.61 o 
   9  19   0      721.59      623.45     74.82 o 
  10  19   0     2051.31     1904.95    116.46 o 
  11  19   0       80.10      168.65     74.78 o 
  12  19   0     1442.00     1507.30    131.97 o 
  13  19   0        8.16      228.60     90.56 o 
   0  20   0     8106.06     7291.82    163.98 o 
   1  20   0     2207.95     2255.14     65.45 o 
   2  20   0      514.87      651.85     75.45 o 
   3  20   0        8.48      -44.57     29.71 o 
   4  20   0     2112.84     2120.13     90.11 o 
   5  20   0     1222.78     1105.76     70.10 o 
   6  20   0     6984.87     6412.00    224.61 o 
   7  20   0     2667.59     2554.51    121.72 o 
   8  20   0     1075.04     1190.89     89.53 o 
   9  20   0       78.63      148.33     54.69 o 
  10  20   0      812.67      846.74     86.88 o 
  11  20   0     1555.86     1459.15    125.83 o 
  12  20   0      347.88      561.76    109.57 o 
  13  20   0      241.92      504.35    104.83 o 
   1  21   0     3888.11     3788.13     98.03 o 
   2  21   0       95.62       74.32     33.24 o 
   3  21   0     2112.86     2086.43     94.98 o 
   4  21   0        9.33       -1.29     33.76 o 
   5  21   0     2121.49     2333.30     96.41 o 
   6  21   0      219.40      309.99     58.23 o 
   7  21   0     1041.80     1185.11     88.87 o 
   8  21   0      146.22      155.42     52.89 o 
   9  21   0      125.66      145.00     54.07 o 
  10  21   0       78.32      222.97     60.11 o 
  11  21   0       92.67       71.26     65.50 o 
  12  21   0      466.23      600.05    132.55 o 
  13  21   0       11.75       14.26     78.69 o 
   0  22   0      439.26      491.12     55.94 o 
   1  22   0      732.85      811.88     55.47 o 
   2  22   0     1706.11     1739.98     93.30 o 
   3  22   0      225.37      242.29     44.92 o 
   4  22   0       49.10       29.47     37.43 o 
   5  22   0      354.29      411.50     60.03 o 
   6  22   0      504.78      596.16     71.27 o 
   7  22   0     1047.07     1070.21     88.26 o 
   8  22   0      946.87      864.27     85.22 o 
   9  22   0       74.56      125.31     54.19 o 
  10  22   0      202.26      299.68     65.95 o 
  11  22   0        0.35       47.14     68.32 o 
  12  22   0      461.41      738.37    106.10 o 
   1  23   0     2720.94     2504.44     88.83 o 
   2  23   0     2810.65     2637.21    110.80 o 
   3  23   0      170.64      181.47     43.56 o 
   4  23   0     1437.83     1296.42     77.49 o 
   5  23   0     3905.26     3530.59    138.41 o 
   6  23   0      522.73      543.43     68.94 o 
   7  23   0      715.96      560.01     71.81 o 
   8  23   0      714.09      667.62     77.60 o 
   9  23   0      816.83     1015.10    128.40 o 
  10  23   0       10.93       89.43     58.66 o 
  11  23   0     3163.46     3251.80    186.32 o 
  12  23   0        2.76     -105.83     70.55 o 
   0  24   0     7492.38     6910.03    216.34 o 
   1  24   0        8.13       10.29     37.95 o 
   2  24   0      418.58      453.77     50.33 o 
   3  24   0        1.56      -38.88     35.06 o 
   4  24   0     2096.51     1977.66    132.66 o 
   5  24   0      507.00      344.22     73.07 o 
   6  24   0     4257.44     4035.31    154.12 o 
   7  24   0      311.53      393.23     66.28 o 
   8  24   0      439.08      427.49     70.50 o 
   9  24   0       87.42       63.76     58.32 o 
  10  24   0      594.65      716.25     89.56 o 
  11  24   0      266.27      323.55     86.71 o 
  12  24   0      271.41      304.92     88.08 o 
   1  25   0       55.67       38.94     40.35 o 
   2  25   0       13.37       29.73     41.62 o 
   3  25   0      959.91      918.01     65.82 o 
   4  25   0     1301.71     1283.65     93.84 o 
   5  25   0       43.26       82.20     51.87 o 
   6  25   0       54.98      157.24     55.50 o 
   7  25   0      834.10      812.43     85.38 o 
   8  25   0      358.88      398.97     72.77 o 
   9  25   0      137.58      246.55     70.48 o 
  10  25   0      286.30      397.15     90.47 o 
  11  25   0        3.49       67.11     72.66 o 
   0  26   0      960.77      861.41    102.92 o 
   1  26   0     1461.89     1523.23     89.48 o 
   2  26   0      417.42      424.66     58.19 o 
   3  26   0        4.71       67.63     49.87 o 
   4  26   0      123.30      160.95     53.25 o 
   5  26   0      246.57      178.52     57.43 o 
   6  26   0     1473.83     1457.34    104.69 o 
   7  26   0      276.63      283.80     69.93 o 
   8  26   0     1087.54      989.19     95.75 o 
   9  26   0      399.23      503.81     78.36 o 
  10  26   0      874.92      900.41    109.73 o 
  11  26   0        8.56       38.40     81.34 o 
   1  27   0     2370.52     2322.72    136.43 o 
   2  27   0      332.76      380.71     58.31 o 
   3  27   0      758.37      788.63     72.07 o 
   4  27   0       13.98      -33.55     44.85 o 
   5  27   0     3088.84     3066.07    143.55 o 
   6  27   0      154.30      183.80     71.56 o 
   7  27   0        7.23      100.11     68.69 o 
   8  27   0       62.24      117.39     64.75 o 
   9  27   0       26.46      105.34     64.05 o 
  10  27   0       31.35       67.91     72.23 o 
   0  28   0     2852.06     2638.17    165.87 o 
   1  28   0     2675.65     2513.76    115.82 o 
   2  28   0       14.46      -33.79     50.91 o 
   3  28   0      201.29      317.42     78.09 o 
   4  28   0      160.33      246.32     61.31 o 
   5  28   0      262.19      301.08     64.25 o 
   6  28   0      141.15      185.96     66.67 o 
   7  28   0      894.00      875.02    109.63 o 
   8  28   0      131.68      215.36     70.06 o 
   9  28   0      159.52      425.83     80.50 o 
  10  28   0      196.63      337.65     86.80 o 
   1  29   0      339.85      258.00     54.14 o 
   2  29   0      151.84      119.26     49.73 o 
   3  29   0        2.05       15.58     52.24 o 
   4  29   0        3.63       47.83     56.56 o 
   5  29   0      422.46      439.03     76.56 o 
   6  29   0       15.42      102.28     60.75 o 
   7  29   0      368.70      362.01     90.88 o 
   8  29   0       32.74      193.78     73.43 o 
   9  29   0       18.77      116.59     71.66 o 
   0  30   0      892.32      995.15    116.42 o 
   1  30   0      237.66      295.99     58.81 o 
   2  30   0      350.79      490.37     75.19 o 
   3  30   0       39.66      -32.91     52.62 o 
   4  30   0      347.80      252.34     68.09 o 
   5  30   0       68.50       74.63     58.82 o 
   6  30   0      726.43      611.60     83.72 o 
   7  30   0      378.12      371.08     77.17 o 
   8  30   0      445.38      450.18     98.53 o 
   1  31   0      790.80      815.68     77.51 o 
   2  31   0      365.40      359.43     71.71 o 
   3  31   0       82.02      140.02     64.36 o 
   4  31   0     1590.74     1478.42    115.61 o 
   5  31   0     1430.19     1348.41    109.06 o 
   6  31   0      303.08      458.80     82.50 o 
   7  31   0      466.90      517.19     84.26 o 
   8  31   0       11.15      167.51     74.37 o 
   0  32   0      615.36      603.03    103.48 o 
   1  32   0     2226.81     1991.57    127.68 o 
   2  32   0        4.77       92.99     65.24 o 
   3  32   0      970.29     1138.93    104.83 o 
   4  32   0        1.83      113.58     64.37 o 
   5  32   0       23.28      127.50     69.69 o 
   6  32   0       40.05      151.14     68.69 o 
   7  32   0       18.34      137.59     70.24 o 
   1  33   0      140.39      157.82     63.11 o 
   2  33   0        5.58      100.59     61.45 o 
   3  33   0        0.01       46.29     62.43 o 
   4  33   0      227.62      236.44     72.95 o 
   5  33   0       26.69      145.12     86.45 o 
   6  33   0      269.42      274.76     77.92 o 
   0  34   0       64.87       78.33     96.77 o 
   1  34   0     1386.24     1435.67    115.60 o 
   2  34   0     1302.23     1381.92    114.30 o 
   3  34   0      539.85      662.70     91.00 o 
   4  34   0      110.60      284.08     72.68 o 
   5  34   0      157.42        9.59     75.55 o 
   1  35   0      416.11      679.41     86.66 o 
   2  35   0      326.11      322.69     75.23 o 
   3  35   0       79.63      293.06     74.48 o 
 -15   0   1      930.45      869.10    140.10 o 
 -13   0   1       39.12      141.39     85.59 o 
 -11   0   1     1642.49     1576.75    157.32 o 
  -9   0   1     8480.86     8250.80    194.98 o 
  -7   0   1    15425.10    15006.33    207.43 o 
  -5   0   1     1215.16     1743.06     72.38 o 
  -3   0   1     3636.87     3368.28     95.28 o 
  -1   0   1    30229.12    34013.14    559.68 o 
   1   0   1      440.57      493.37     34.99 o 
   3   0   1    16190.68    16034.82    303.69 o 
   5   0   1      636.45      881.84    168.27 o 
   7   0   1     4410.40     4740.83    128.43 o 
   9   0   1     3840.53     4245.59    144.53 o 
  11   0   1     2431.98     2738.97    143.84 o 
  13   0   1     3416.29     3361.26    240.34 o 
  15   0   1       39.05      -66.15     96.13 o 
 -16   1   1        7.57       -2.33     72.12 o 
 -15   1   1        3.95       64.38     63.50 o 
 -14   1   1     1710.95     1441.55    124.11 o 
 -13   1   1     3000.40     2702.93    154.23 o 
 -12   1   1     1115.95      909.34     94.50 o 
 -11   1   1        8.79      -38.87     39.77 o 
 -10   1   1      731.89      765.55     47.94 o 
  -9   1   1      808.18      876.96     50.21 o 
  -8   1   1     1119.16     1295.41     60.71 o 
  -7   1   1     8851.68     8235.46    110.24 o 
  -6   1   1    54557.00    59969.51    483.09 o 
  -5   1   1     3814.46     4115.01     63.69 o 
  -4   1   1    30382.24    32333.89    266.23 o 
  -3   1   1       37.03       26.18     11.18 o 
  -2   1   1     5616.88     5859.69     62.13 o 
  -1   1   1    29894.43    33338.29    292.27 o 
   0   1   1     2345.07     2488.33     37.75 o 
   1   1   1      178.80      348.91     20.44 o 
   2   1   1     2095.25     2274.26     43.51 o 
   3   1   1   131069.65   142780.69   1591.47 o 
   4   1   1    48332.73    49776.44    529.40 o 
   5   1   1    22762.09    24106.22    288.07 o 
   6   1   1    39673.50    42936.78    482.55 o 
   7   1   1     3634.57     3369.47     84.39 o 
   8   1   1      693.71      719.22     47.48 o 
   9   1   1      523.91      530.77     44.06 o 
  10   1   1      663.42      698.45     50.91 o 
  11   1   1     3510.23     3533.50     97.27 o 
  12   1   1     1421.25     1392.05    112.44 o 
  13   1   1        4.60      147.78     61.20 o 
  14   1   1     1398.93     1327.26    139.57 o 
  15   1   1      144.40        7.95     76.47 o 
  16   1   1        2.88       41.17     71.39 o 
 -16   2   1        7.50      119.04     72.76 o 
 -15   2   1      133.50      176.28     67.53 o 
 -14   2   1        9.97       33.68     56.56 o 
 -13   2   1     4150.91     4016.89    182.38 o 
 -12   2   1      113.49       82.15     53.38 o 
 -11   2   1     3370.34     3492.26    153.10 o 
 -10   2   1      254.75      249.11     33.53 o 
  -9   2   1     1757.19     1601.15     62.24 o 
  -8   2   1     4459.73     4652.89     92.72 o 
  -7   2   1     2067.85     2511.11     64.72 o 
  -6   2   1     5269.92     5434.01    105.07 o 
  -5   2   1      597.37      804.18     32.38 o 
  -4   2   1     1622.54     1767.24     38.65 o 
  -3   2   1    44413.52    48432.75    429.78 o 
  -2   2   1     6110.06     5774.05     70.76 o 
  -1   2   1   121513.78   132537.14   1265.39 o 
   0   2   1     8010.62     8960.87     80.83 o 
   1   2   1   238536.97   248400.44   2477.03 o 
   2   2   1      499.48      673.74     30.20 o 
   3   2   1    63380.72    71505.49    827.23 o 
   4   2   1    77861.34    87095.03    894.09 o 
   5   2   1     7914.49     8122.59    127.92 o 
   6   2   1     7861.83     7671.70    129.67 o 
   7   2   1      152.80       44.22     25.62 o 
   8   2   1      447.05      454.15     51.04 o 
   9   2   1       79.61      105.74     34.42 o 
  10   2   1      296.94      242.69     34.72 o 
  11   2   1      516.92      586.67     50.12 o 
  12   2   1      234.69      343.80     67.62 o 
  13   2   1     8449.13     8302.84    241.25 o 
  14   2   1      599.23      603.92     87.62 o 
  15   2   1     2274.89     2173.06    156.43 o 
  16   2   1       65.91      113.32     73.74 o 
 -16   3   1      333.28      447.44     90.35 o 
 -15   3   1        5.16      -49.98     55.56 o 
 -14   3   1      243.10      148.10     60.67 o 
 -13   3   1     1052.12     1149.28    109.13 o 
 -12   3   1     4808.83     4476.16    204.65 o 
 -11   3   1        4.12       42.84     59.41 o 
 -10   3   1      151.70      173.67     34.40 o 
  -9   3   1      505.94      546.20     46.86 o 
  -8   3   1      537.73      588.61     39.43 o 
  -7   3   1    12367.05    11777.98    169.16 o 
  -6   3   1    16937.12    17315.69    213.10 o 
  -5   3   1      318.26      310.90     24.72 o 
  -4   3   1      433.59      377.10     23.94 o 
  -3   3   1     4333.44     4107.82     55.64 o 
  -2   3   1     2119.32     2128.19     33.48 o 
  -1   3   1    62633.91    69847.50    602.15 o 
   0   3   1     3704.06     3501.81     47.12 o 
   1   3   1     1156.71     1286.14     29.21 o 
   2   3   1     5231.46     5763.17     79.26 o 
   3   3   1    10629.43    10654.65    137.18 o 
   4   3   1    17396.45    18149.37    221.02 o 
   5   3   1    57650.45    62298.03    751.51 o 
   6   3   1      845.42      907.69     57.02 o 
   7   3   1      156.55      288.95     40.81 o 
   8   3   1      875.18      970.08     61.67 o 
   9   3   1      181.05      153.12     33.29 o 
  10   3   1     3054.37     3004.28     98.28 o 
  11   3   1     4782.13     4481.55    147.38 o 
  12   3   1     1603.50     1605.93    122.26 o 
  13   3   1        0.72       76.62     71.23 o 
  14   3   1      393.17      300.56     75.61 o 
  15   3   1      207.06      224.76     74.06 o 
  16   3   1      569.32      610.55     99.55 o 
 -16   4   1      234.47      304.73    101.63 o 
 -15   4   1       19.39        0.58     58.46 o 
 -14   4   1      144.50      254.54     71.60 o 
 -13   4   1       40.60       32.72     55.28 o 
 -12   4   1      413.22      426.66     70.07 o 
 -11   4   1     5788.79     5511.74    175.56 o 
 -10   4   1     1057.15     1107.93     70.47 o 
  -9   4   1     5447.04     5122.64    107.92 o 
  -8   4   1       80.64       41.66     22.89 o 
  -7   4   1     4066.28     4028.10     79.69 o 
  -6   4   1     3311.83     3577.06    104.18 o 
  -5   4   1    22405.36    23309.97    240.02 o 
  -4   4   1     1174.42     1446.10     43.13 o 
  -3   4   1    30291.97    32158.20    299.34 o 
  -2   4   1      497.11      648.88     22.30 o 
  -1   4   1      539.59      658.91     25.18 o 
   0   4   1     1358.37     1359.59     29.47 o 
   1   4   1     1387.30     1620.00     36.12 o 
   2   4   1     2987.91     3370.17     56.28 o 
   3   4   1    43840.42    46648.55    493.27 o 
   4   4   1      413.99      487.71     31.06 o 
   5   4   1     6505.73     7402.06    119.96 o 
   6   4   1    11525.38    12333.87    250.77 o 
   7   4   1     9240.18     9339.25    179.04 o 
   8   4   1      119.60       60.60     31.26 o 
   9   4   1      504.61      527.25     47.04 o 
  10   4   1       93.40       70.66     33.56 o 
  11   4   1     1061.52     1155.73     73.61 o 
  12   4   1      682.67      627.01     60.78 o 
  13   4   1      140.09      114.80     63.49 o 
  14   4   1       15.00       30.68     55.31 o 
  15   4   1       13.97      -77.87     70.10 o 
  16   4   1        0.63        5.36     67.24 o 
 -16   5   1        5.82      140.10     75.80 o 
 -15   5   1      260.56      227.29    107.87 o 
 -14   5   1      613.80      363.70     77.85 o 
 -13   5   1     1656.37     1727.74    127.31 o 
 -12   5   1       83.90       12.87     73.83 o 
 -11   5   1      233.49       91.84     44.45 o 
 -10   5   1      248.28      194.56     34.16 o 
  -9   5   1     3746.95     3670.37     87.47 o 
  -8   5   1     5366.95     5399.39     99.05 o 
  -7   5   1    38870.12    37282.08    375.49 o 
  -6   5   1      530.74      727.81     37.83 o 
  -5   5   1    16448.00    16755.33    184.98 o 
  -4   5   1     7527.76     7726.63     99.82 o 
  -3   5   1    53266.17    56816.93    507.00 o 
  -2   5   1      230.69      269.45     17.61 o 
  -1   5   1    14194.27    15844.56    156.29 o 
   0   5   1      713.08      830.70     38.87 o 
   1   5   1    37063.56    38585.16    411.83 o 
   2   5   1    32375.39    34416.24    412.26 o 
   3   5   1     4275.13     4077.12     84.08 o 
   4   5   1      927.46      820.96     37.77 o 
   5   5   1    13928.60    15461.26    204.31 o 
   6   5   1     1296.68     1282.79     55.74 o 
   7   5   1     2585.59     2665.27     94.88 o 
   8   5   1     5141.83     4734.95    114.88 o 
   9   5   1      194.23      180.71     35.34 o 
  10   5   1     4892.55     4891.97    118.41 o 
  11   5   1     1650.54     1732.28     86.21 o 
  12   5   1     6909.52     6261.71    166.69 o 
  13   5   1      502.98      658.16     87.34 o 
  14   5   1      414.28      406.73     93.03 o 
  15   5   1      153.21      139.52     73.00 o 
  16   5   1       14.18       65.88     70.27 o 
 -16   6   1        0.37     -108.77     79.28 o 
 -15   6   1        1.33       55.88     61.10 o 
 -14   6   1      316.81      228.39     70.85 o 
 -13   6   1      609.82      649.90     84.95 o 
 -12   6   1      258.00      226.85     61.03 o 
 -11   6   1      929.10      831.22     66.20 o 
 -10   6   1     2200.82     2313.37     78.16 o 
  -9   6   1     6366.53     6186.85    136.45 o 
  -8   6   1     5236.10     5144.59     97.28 o 
  -7   6   1     1111.16     1047.58     47.58 o 
  -6   6   1    26463.66    25983.34    272.90 o 
  -5   6   1    19667.79    19418.89    241.29 o 
  -4   6   1     1172.25     1067.35     36.53 o 
  -3   6   1     9972.16    10681.46    121.85 o 
  -2   6   1    19950.53    21472.36    209.30 o 
  -1   6   1   125734.82   135974.11   1250.94 o 
   0   6   1    23480.08    25040.46    255.97 o 
   1   6   1      657.43      848.34     35.71 o 
   2   6   1     6606.84     6787.42     88.17 o 
   3   6   1        5.49       34.52     20.82 o 
   4   6   1       69.54       29.26     17.92 o 
   5   6   1     5306.02     5097.64    119.04 o 
   6   6   1    35459.22    36116.09    421.16 o 
   7   6   1     7672.62     7383.97    125.80 o 
   8   6   1    11252.55    10899.20    269.02 o 
   9   6   1       42.17       36.72     28.19 o 
  10   6   1     2321.60     2393.61     92.28 o 
  11   6   1      100.42       49.82     38.97 o 
  12   6   1      866.96     1039.58     86.42 o 
  13   6   1     4098.59     4271.61    209.88 o 
  14   6   1      539.09      585.10    133.03 o 
  15   6   1     1922.04     1610.57    135.64 o 
  16   6   1      188.06      360.48     88.53 o 
 -16   7   1       95.68      -63.05     96.65 o 
 -15   7   1      321.00      392.45    117.30 o 
 -14   7   1       21.84       36.74     58.50 o 
 -13   7   1       72.77       46.28     55.17 o 
 -12   7   1     1299.67     1320.77    108.69 o 
 -11   7   1     1982.14     2089.52    101.18 o 
 -10   7   1     1358.68     1273.84     63.87 o 
  -9   7   1       28.99       28.78     26.68 o 
  -8   7   1     1188.38     1178.44     54.60 o 
  -7   7   1     1494.81     1617.54     60.49 o 
  -6   7   1    28434.07    28436.41    295.16 o 
  -5   7   1    11254.45    11572.62    142.91 o 
  -4   7   1     8524.90     8579.01    110.33 o 
  -3   7   1     8411.63     8962.98    117.84 o 
  -2   7   1     3976.34     4409.36     73.94 o 
  -1   7   1    19445.67    21411.31    250.40 o 
   0   7   1      163.79      176.21     20.33 o 
   1   7   1     5363.62     5094.31     74.90 o 
   2   7   1      774.14      944.70     40.02 o 
   3   7   1     1288.71     1583.24     54.73 o 
   4   7   1     3343.33     3415.74     70.88 o 
   5   7   1    12785.68    13258.96    184.43 o 
   6   7   1     1730.49     1647.90     62.53 o 
   7   7   1     1770.80     1735.37     72.05 o 
   8   7   1      273.29      357.76     43.54 o 
   9   7   1     9388.75     8749.99    297.50 o 
  10   7   1      531.29      691.13     57.80 o 
  11   7   1    12980.89    11579.98    214.29 o 
  12   7   1      915.39      808.58     79.23 o 
  13   7   1      278.64      260.33     95.23 o 
  14   7   1      704.98      623.69     93.73 o 
  15   7   1       76.02       62.59     66.33 o 
  16   7   1      691.07      717.98    133.59 o 
 -15   8   1       12.24       76.71     77.27 o 
 -14   8   1       66.54       85.92     66.44 o 
 -13   8   1       17.07       34.94     57.83 o 
 -12   8   1     5653.14     4868.39    231.31 o 
 -11   8   1     2048.42     2319.57     97.93 o 
 -10   8   1     4414.24     4368.35    106.11 o 
  -9   8   1     7300.30     6771.09    127.66 o 
  -8   8   1     6416.36     6106.66    108.37 o 
  -7   8   1     7058.79     7045.78    128.06 o 
  -6   8   1     1457.72     1606.13     56.66 o 
  -5   8   1      421.27      429.66     30.29 o 
  -4   8   1     5543.82     6002.65     87.94 o 
  -3   8   1     3377.73     3518.63     58.88 o 
  -2   8   1     3969.10     3903.48     71.56 o 
  -1   8   1      137.59      106.04     14.42 o 
   0   8   1     1397.62     1462.15     44.70 o 
   1   8   1     9834.85    10148.19    168.56 o 
   2   8   1      824.95      927.36     44.68 o 
   3   8   1    18921.12    20963.37    254.39 o 
   4   8   1        2.76       43.56     20.95 o 
   5   8   1    10794.04    11184.85    153.09 o 
   6   8   1     5842.87     5509.68    101.59 o 
   7   8   1     4993.46     4725.72     97.91 o 
   8   8   1      133.41      115.23     29.91 o 
   9   8   1     2296.78     2496.15     91.06 o 
  10   8   1     1205.89     1368.37     76.29 o 
  11   8   1     4559.45     4045.71    158.93 o 
  12   8   1        4.47        2.42     48.12 o 
  13   8   1      244.75      225.30     70.46 o 
  14   8   1     1788.35     1738.47    164.34 o 
  15   8   1        7.84      155.03    106.30 o 
 -15   9   1       94.23      189.67     83.86 o 
 -14   9   1      258.33      274.63     82.86 o 
 -13   9   1      625.13      785.45     88.82 o 
 -12   9   1      762.69      741.66     99.56 o 
 -11   9   1     1174.18     1317.60     78.50 o 
 -10   9   1      828.54      859.61     55.36 o 
  -9   9   1     1015.40     1111.72     57.49 o 
  -8   9   1     7836.01     7189.37    180.53 o 
  -7   9   1     5187.73     5444.41     98.88 o 
  -6   9   1      124.54      152.85     24.99 o 
  -5   9   1    16592.76    17171.96    195.06 o 
  -4   9   1     4321.15     4054.66     69.82 o 
  -3   9   1     3005.44     2637.05     61.42 o 
  -2   9   1    63240.61    68023.02    660.60 o 
  -1   9   1    22388.31    23353.60    232.74 o 
   0   9   1     2852.20     2826.76     52.56 o 
   1   9   1      506.01      628.42     31.03 o 
   2   9   1     2724.45     2823.34     80.32 o 
   3   9   1     2622.08     2752.21     65.09 o 
   4   9   1    10784.81    11224.24    151.88 o 
   5   9   1     6080.43     6055.98    103.08 o 
   6   9   1     7988.35     7637.63    125.47 o 
   7   9   1     1527.60     1645.08     64.83 o 
   8   9   1     3273.98     3408.18     82.33 o 
   9   9   1     2216.67     2408.57     77.69 o 
  10   9   1      151.41      193.76     39.45 o 
  11   9   1     2357.14     2609.57    111.90 o 
  12   9   1     6536.27     5814.54    323.70 o 
  13   9   1     2571.51     2554.77    149.72 o 
  14   9   1       13.00       45.18     75.26 o 
  15   9   1     1504.37     1712.49    162.92 o 
 -15  10   1      115.09      112.63     86.24 o 
 -14  10   1      984.32      987.81    125.53 o 
 -13  10   1       63.78      159.78     76.00 o 
 -12  10   1      113.93       83.37     51.31 o 
 -11  10   1      102.96      109.95     43.55 o 
 -10  10   1      468.67      544.43     46.35 o 
  -9  10   1      358.79      497.04     42.48 o 
  -8  10   1     2159.21     2264.85     71.38 o 
  -7  10   1      758.31      764.99     53.59 o 
  -6  10   1    49034.52    50405.06    486.35 o 
  -5  10   1     1959.35     2244.08     61.71 o 
  -4  10   1    12256.81    12564.26    150.49 o 
  -3  10   1     2530.58     2773.12     66.34 o 
  -2  10   1       58.31       49.04     21.09 o 
  -1  10   1    10331.91    11671.98    135.13 o 
   0  10   1     8760.81     8907.29    132.16 o 
   1  10   1    37188.39    40047.81    403.43 o 
   2  10   1    15595.66    15893.03    173.00 o 
   3  10   1     4993.07     5195.31    102.20 o 
   4  10   1     1661.09     1541.66     52.30 o 
   5  10   1    25780.40    27870.80    314.96 o 
   6  10   1    46810.46    47725.01    502.79 o 
   7  10   1      123.94      177.64     31.18 o 
   8  10   1     3300.47     3438.31     83.16 o 
   9  10   1       31.09       57.37     27.91 o 
  10  10   1     5747.10     5648.94    130.49 o 
  11  10   1      156.42      211.34     45.46 o 
  12  10   1     3543.25     3657.88    148.03 o 
  13  10   1     1271.44     1262.50    137.94 o 
  14  10   1      506.82      560.75    193.77 o 
  15  10   1        4.76       57.19     73.65 o 
 -15  11   1       30.72      329.16    133.30 o 
 -14  11   1      524.06      554.73    101.90 o 
 -13  11   1      119.93      108.08     76.71 o 
 -12  11   1     2243.03     2064.61    162.61 o 
 -11  11   1      183.92      191.28     46.33 o 
 -10  11   1      238.96      245.74     38.96 o 
  -9  11   1     1751.83     1864.21     72.08 o 
  -8  11   1     1417.42     1352.31     59.96 o 
  -7  11   1       18.99        0.45     27.29 o 
  -6  11   1    10491.41    10287.16    142.42 o 
  -5  11   1     4118.12     4140.71     77.05 o 
  -4  11   1     1248.83     1320.22     41.12 o 
  -3  11   1    14378.98    14980.33    192.69 o 
  -2  11   1     4797.91     4844.19     89.67 o 
  -1  11   1     2420.47     2357.15     65.26 o 
   0  11   1    16506.33    17610.29    190.92 o 
   1  11   1      418.40      368.09     27.78 o 
   2  11   1     6683.44     6853.27     95.21 o 
   3  11   1     3895.69     4348.47     84.11 o 
   4  11   1     2024.13     2037.35     61.27 o 
   5  11   1     4317.10     3938.56    132.94 o 
   6  11   1     1153.72     1283.66     81.67 o 
   7  11   1     1161.03     1372.11     61.28 o 
   8  11   1        7.26      -26.06     23.26 o 
   9  11   1     4474.22     4098.20    140.78 o 
  10  11   1     2513.08     2408.67     96.97 o 
  11  11   1     2511.82     2461.18    102.35 o 
  12  11   1       30.45       23.35     57.48 o 
  13  11   1      384.57      421.18     87.75 o 
  14  11   1      434.09      559.37    132.24 o 
  15  11   1      230.46      243.19     90.04 o 
 -15  12   1      703.01      767.16    116.81 o 
 -14  12   1     1036.54     1248.16    137.74 o 
 -13  12   1       30.34      114.13     75.67 o 
 -12  12   1      761.74      825.29    110.38 o 
 -11  12   1       13.10       50.98     49.60 o 
 -10  12   1     2014.63     2050.46    128.38 o 
  -9  12   1     2094.87     2158.29     77.74 o 
  -8  12   1     5539.50     5236.89    110.01 o 
  -7  12   1     8871.85     8940.68    135.68 o 
  -6  12   1      510.22      619.90     50.13 o 
  -5  12   1     4282.14     3661.64     72.12 o 
  -4  12   1    11799.99    12143.48    171.79 o 
  -3  12   1      156.47      174.08     29.40 o 
  -2  12   1     5669.12     5688.75    101.10 o 
  -1  12   1     1093.35     1318.02     41.11 o 
   0  12   1      637.14      582.26     32.32 o 
   1  12   1       85.01       51.06     17.78 o 
   2  12   1     1029.13     1048.33     41.61 o 
   3  12   1    14245.36    15661.42    200.17 o 
   4  12   1      298.92      445.79     37.57 o 
   5  12   1        2.03      -11.90     22.40 o 
   6  12   1     1225.26     1200.24     57.62 o 
   7  12   1     2863.00     2926.44     76.87 o 
   8  12   1      159.68       99.51     29.13 o 
   9  12   1      985.00      974.91     66.08 o 
  10  12   1      574.79      586.53     55.24 o 
  11  12   1      638.14      716.85     71.68 o 
  12  12   1       45.76       84.59     58.17 o 
  13  12   1      205.56       98.38     95.64 o 
  14  12   1       62.23       62.20     79.88 o 
  15  12   1      669.76      520.51    220.61 o 
 -15  13   1      523.07      603.00    110.48 o 
 -14  13   1      672.55      609.47    110.42 o 
 -13  13   1      518.69      721.75    112.31 o 
 -12  13   1      106.06       79.43     90.13 o 
 -11  13   1     2413.24     2209.70    132.67 o 
 -10  13   1      618.59      772.83    113.49 o 
  -9  13   1        8.16        7.17     33.98 o 
  -8  13   1     1805.38     1955.14    104.06 o 
  -7  13   1      340.78      370.85     34.94 o 
  -6  13   1        2.82       50.00     22.04 o 
  -5  13   1    23401.43    22912.16    252.04 o 
  -4  13   1    11193.26    11564.67    169.52 o 
  -3  13   1      189.89       70.86     25.58 o 
  -2  13   1    17886.35    18261.19    228.07 o 
  -1  13   1     8799.34     8821.30    117.79 o 
   0  13   1    10119.49    10626.57    135.92 o 
   1  13   1     3025.45     2851.18     56.43 o 
   2  13   1      107.28       87.60     20.16 o 
   3  13   1      237.31      177.24     29.02 o 
   4  13   1     6372.99     6699.90    117.28 o 
   5  13   1    17078.27    16447.88    217.77 o 
   6  13   1     2214.70     2263.87     73.93 o 
   7  13   1      470.85      557.39     39.00 o 
   8  13   1      120.05      144.29     35.30 o 
   9  13   1      195.08      252.31     41.69 o 
  10  13   1       61.08       86.56     43.66 o 
  11  13   1     4837.43     4989.54    243.88 o 
  12  13   1      130.32      288.13     69.37 o 
  13  13   1       15.51     -113.36    108.45 o 
  14  13   1      859.10      685.77    257.29 o 
  15  13   1       37.21       80.60    100.93 o 
 -15  14   1        5.87      165.61     91.54 o 
 -14  14   1       10.29      147.75     84.63 o 
 -13  14   1      382.29      414.27     96.37 o 
 -12  14   1     1299.89     1412.15    140.91 o 
 -11  14   1        5.36      151.11     61.81 o 
 -10  14   1       15.36       81.97     43.57 o 
  -9  14   1     1799.79     1920.60    100.11 o 
  -8  14   1     2127.86     1989.13     82.94 o 
  -7  14   1      280.45      269.71     34.04 o 
  -6  14   1    11354.85    10827.09    149.93 o 
  -5  14   1        7.11      -19.42     25.30 o 
  -4  14   1      525.70      542.47     45.55 o 
  -3  14   1     1534.36     1575.19     64.20 o 
  -2  14   1       20.61       35.64     30.30 o 
  -1  14   1     4235.95     4190.62     85.69 o 
   0  14   1    32997.07    34174.09    342.75 o 
   1  14   1     7048.44     6930.26     97.66 o 
   2  14   1    13315.05    11995.30    150.75 o 
   3  14   1      390.38      676.01     45.50 o 
   4  14   1     5248.70     4910.24    139.36 o 
   5  14   1        5.03      -40.64     27.10 o 
   6  14   1     9946.33     9243.53    134.76 o 
   7  14   1      527.29      530.15     38.64 o 
   8  14   1      615.05      687.35     53.72 o 
   9  14   1     2522.78     2588.34    116.08 o 
  10  14   1     1585.50     1530.63     97.14 o 
  11  14   1       22.42        4.66     74.17 o 
  12  14   1     5014.84     4806.17    199.43 o 
  13  14   1      365.10      363.68    101.36 o 
  14  14   1      773.23      715.79    114.97 o 
  15  14   1      141.96      190.32     90.76 o 
 -14  15   1      741.47      829.19    127.62 o 
 -13  15   1     1191.10     1267.99    142.76 o 
 -12  15   1      603.40      541.01    112.19 o 
 -11  15   1       94.76       96.90    119.90 o 
 -10  15   1      121.28      110.05     45.13 o 
  -9  15   1     1508.36     1620.62     94.63 o 
  -8  15   1      206.68      197.27     43.56 o 
  -7  15   1     1836.90     1858.34     79.13 o 
  -6  15   1        5.88      -26.34     27.68 o 
  -5  15   1     1687.48     1769.62     73.62 o 
  -4  15   1      391.46      374.45     38.96 o 
  -3  15   1     1610.43     1696.20     68.59 o 
  -2  15   1     6792.35     6975.20    153.31 o 
  -1  15   1      217.35      227.44     25.40 o 
   0  15   1     1016.05     1133.69     54.07 o 
   1  15   1    17583.27    18672.54    199.37 o 
   2  15   1      991.01      952.54     41.63 o 
   3  15   1      851.46      777.11     53.94 o 
   4  15   1     6257.87     5567.40    110.77 o 
   5  15   1     3772.28     3690.88     91.23 o 
   6  15   1     3875.67     3826.24     80.81 o 
   7  15   1     4416.56     4232.51    126.49 o 
   8  15   1      158.72      182.74     45.04 o 
   9  15   1      160.72      185.24     49.49 o 
  10  15   1     1553.30     1374.67    111.28 o 
  11  15   1        1.09       82.31     51.02 o 
  12  15   1       27.41       -0.23     58.93 o 
  13  15   1       24.46       87.29     82.59 o 
  14  15   1      178.53      231.17     93.62 o 
 -14  16   1     1366.31     1623.91    166.11 o 
 -13  16   1       60.34      136.75     79.94 o 
 -12  16   1      212.59      347.89     82.76 o 
 -11  16   1       67.70      164.05     62.14 o 
 -10  16   1      136.73      222.50     58.64 o 
  -9  16   1      141.61      147.35     46.77 o 
  -8  16   1      253.56      348.88     64.70 o 
  -7  16   1     7113.15     6526.54    135.10 o 
  -6  16   1     2086.61     2053.56     83.92 o 
  -5  16   1    15484.99    15211.87    220.28 o 
  -4  16   1    10908.92    10453.22    168.84 o 
  -3  16   1     1457.88     1299.10     63.68 o 
  -2  16   1    28649.84    28876.46    339.13 o 
  -1  16   1      814.43     1024.45     53.00 o 
   0  16   1    32207.77    31662.11    328.41 o 
   1  16   1     7054.86     7208.78    104.95 o 
   2  16   1     4461.68     4381.71     87.73 o 
   3  16   1     1524.59     1622.32     74.56 o 
   4  16   1     1708.18     1664.76     70.08 o 
   5  16   1     1668.77     1692.44     70.91 o 
   6  16   1     3294.00     3143.64    158.38 o 
   7  16   1      639.61      715.73     66.07 o 
   8  16   1     5075.15     4799.69    168.25 o 
   9  16   1       26.93       78.46     45.50 o 
  10  16   1      112.92      124.77     50.29 o 
  11  16   1      931.48      863.33     84.25 o 
  12  16   1        4.34      -55.89     56.98 o 
  13  16   1      153.47       82.83     86.29 o 
  14  16   1      295.05      525.26    113.33 o 
 -14  17   1       30.14      302.77     92.87 o 
 -13  17   1      218.89      355.52    118.20 o 
 -12  17   1       10.71       34.70     72.64 o 
 -11  17   1      499.86      726.98     92.27 o 
 -10  17   1     1508.70     1387.84    134.14 o 
  -9  17   1       26.52       41.38     43.52 o 
  -8  17   1     6352.72     5942.64    260.43 o 
  -7  17   1     1735.00     1669.54     79.57 o 
  -6  17   1     9289.46     8253.51    267.67 o 
  -5  17   1     9775.13     9632.94    166.75 o 
  -4  17   1      151.12      104.88     33.11 o 
  -3  17   1     7067.55     6738.25    128.88 o 
  -2  17   1      336.88      449.42     43.92 o 
  -1  17   1    14348.65    13510.83    171.59 o 
   0  17   1        0.76      123.09     34.17 o 
   1  17   1     6747.36     6528.10    123.00 o 
   2  17   1       57.47      151.31     26.24 o 
   3  17   1      743.00      756.63     52.54 o 
   4  17   1      941.01     1110.29     61.99 o 
   5  17   1    17791.65    16933.88    236.81 o 
   6  17   1     1347.98     1407.91     68.80 o 
   7  17   1      595.23      574.35     64.21 o 
   8  17   1     1629.24     1666.32     99.23 o 
   9  17   1       18.60       33.65     42.01 o 
  10  17   1     1210.03     1084.67     89.20 o 
  11  17   1      694.55      702.63     90.96 o 
  12  17   1      106.87      207.79     78.88 o 
  13  17   1       15.00      198.32     89.66 o 
  14  17   1        0.86       60.65     87.91 o 
 -14  18   1       10.06        4.74    118.73 o 
 -13  18   1      789.61      924.74    129.92 o 
 -12  18   1       78.17      -21.88     69.48 o 
 -11  18   1      605.81      774.75    101.78 o 
 -10  18   1      161.84      148.70     65.99 o 
  -9  18   1       97.89       77.72     46.51 o 
  -8  18   1        7.54       39.27     44.32 o 
  -7  18   1       95.01       66.73     38.15 o 
  -6  18   1     1755.30     1854.61     83.92 o 
  -5  18   1      423.05      548.77     61.41 o 
  -4  18   1      498.45      570.92     52.28 o 
  -3  18   1     1457.76     1504.68     72.39 o 
  -2  18   1       97.23      194.98     36.84 o 
  -1  18   1     9219.37     8348.33    126.09 o 
   0  18   1     1471.20     1481.57     56.94 o 
   1  18   1    10773.67    10303.98    137.54 o 
   2  18   1     1944.80     2091.86     60.60 o 
   3  18   1     8144.90     8071.76    145.46 o 
   4  18   1        0.08       19.42     30.89 o 
   5  18   1      340.44      387.91     46.24 o 
   6  18   1     6695.77     6310.53    169.12 o 
   7  18   1      678.57      738.04     71.87 o 
   8  18   1     2687.13     2545.89    119.06 o 
   9  18   1      352.44      372.30     76.65 o 
  10  18   1     1996.96     1965.36    116.11 o 
  11  18   1      202.10      266.05     73.68 o 
  12  18   1        7.86      115.85     69.43 o 
  13  18   1      698.91      703.58    121.88 o 
  14  18   1       69.31        7.93     91.78 o 
 -13  19   1     1045.16     1497.27    157.91 o 
 -12  19   1      161.34      157.15     70.34 o 
 -11  19   1        5.46       15.63     59.06 o 
 -10  19   1        3.81       81.17     63.14 o 
  -9  19   1      475.49      504.21     67.12 o 
  -8  19   1     1225.66     1259.64    106.05 o 
  -7  19   1     4384.08     4732.30    150.02 o 
  -6  19   1      315.02      296.98     45.57 o 
  -5  19   1     2994.03     3034.18    102.46 o 
  -4  19   1      922.78      971.92     63.76 o 
  -3  19   1      231.49      284.28     42.22 o 
  -2  19   1     1377.86     1433.73     83.99 o 
  -1  19   1       76.80      171.46     27.69 o 
   0  19   1     1878.41     1920.44     70.06 o 
   1  19   1        1.35       17.82     23.59 o 
   2  19   1     1352.00     1332.48     51.43 o 
   3  19   1      424.83      503.58     47.55 o 
   4  19   1     3316.77     3547.00    105.84 o 
   5  19   1      163.21      155.65     37.80 o 
   6  19   1     2379.31     2494.32    115.21 o 
   7  19   1     1561.52     1735.80    103.00 o 
   8  19   1      320.84      277.33     56.41 o 
   9  19   1      147.74      122.08     61.57 o 
  10  19   1      313.39      293.45     61.44 o 
  11  19   1       25.14       56.22     61.21 o 
  12  19   1        3.02      -51.07     64.18 o 
  13  19   1      535.35      534.12    151.26 o 
 -13  20   1       27.81      115.59     82.86 o 
 -12  20   1      222.07      389.55     87.36 o 
 -11  20   1       72.42       20.86     63.79 o 
 -10  20   1      152.02      229.79     70.12 o 
  -9  20   1       98.37      117.44     52.39 o 
  -8  20   1        9.59       68.91     47.72 o 
  -7  20   1       49.57       58.84     44.69 o 
  -6  20   1      482.57      514.28     57.47 o 
  -5  20   1     6216.17     5869.54    142.67 o 
  -4  20   1      537.65      608.85     55.07 o 
  -3  20   1     5520.59     5197.52    132.95 o 
  -2  20   1     2173.72     2033.45     83.92 o 
  -1  20   1     3110.63     3176.95     78.99 o 
   0  20   1    15805.00    14765.40    181.32 o 
   1  20   1     1297.24     1326.86     54.22 o 
   2  20   1      428.28      429.16     43.18 o 
   3  20   1     3807.24     3467.38    102.54 o 
   4  20   1     1306.20     1299.80     72.52 o 
   5  20   1     2332.09     2238.79     90.01 o 
   6  20   1       85.95      101.96     46.89 o 
   7  20   1     3867.64     3990.78    143.02 o 
   8  20   1      380.55      364.24     62.08 o 
   9  20   1     1650.71     1464.74    102.25 o 
  10  20   1       13.64       62.26     52.64 o 
  11  20   1      223.97      359.60     76.24 o 
  12  20   1       64.23      -84.34     62.60 o 
  13  20   1       14.80      -54.72     81.53 o 
 -13  21   1       63.07      158.17     96.85 o 
 -12  21   1      526.15      442.68     90.66 o 
 -11  21   1     1582.06     1752.20    141.39 o 
 -10  21   1     2313.90     2414.17    154.52 o 
  -9  21   1      268.41      318.14     63.45 o 
  -8  21   1      145.87      179.81     55.44 o 
  -7  21   1     4531.71     4099.89    151.75 o 
  -6  21   1     1665.44     1637.98    100.82 o 
  -5  21   1     2896.96     2779.53    104.22 o 
  -4  21   1     2976.25     2778.16    102.26 o 
  -3  21   1       30.47       82.26     36.29 o 
  -2  21   1      835.73      918.56     64.76 o 
  -1  21   1    10326.11    10202.18    161.67 o 
   0  21   1       35.09      165.97     30.05 o 
   1  21   1     7536.87     7714.40    163.62 o 
   2  21   1      214.46      164.30     36.21 o 
   3  21   1       69.89       76.85     35.04 o 
   4  21   1     1036.19     1034.65     67.07 o 
   5  21   1    12947.54    12217.37    235.26 o 
   6  21   1      162.31      191.79     51.83 o 
   7  21   1     1609.36     1791.50    107.83 o 
   8  21   1      534.31      615.58     73.08 o 
   9  21   1      514.82      582.27     73.15 o 
  10  21   1     1703.94     1744.22    114.72 o 
  11  21   1     2039.47     1963.20    210.87 o 
  12  21   1      326.99      538.11    104.37 o 
  13  21   1       29.87      174.21     95.48 o 
 -12  22   1       29.76      113.44     79.67 o 
 -11  22   1      249.55      367.31     95.18 o 
 -10  22   1      170.34      257.81     78.24 o 
  -9  22   1      553.44      569.17     94.36 o 
  -8  22   1       86.22      149.94     53.52 o 
  -7  22   1     3506.51     3214.71    138.40 o 
  -6  22   1      132.70      135.27     50.20 o 
  -5  22   1     5649.62     5340.96    132.79 o 
  -4  22   1      524.36      555.66     56.69 o 
  -3  22   1      357.03      311.97     46.32 o 
  -2  22   1     1083.21     1084.58     69.27 o 
  -1  22   1     3943.81     3575.12    118.55 o 
   0  22   1      543.90      664.51     50.44 o 
   1  22   1     4704.58     4445.89    103.91 o 
   2  22   1       55.03       61.60     37.08 o 
   3  22   1      864.93      835.73     58.80 o 
   4  22   1       10.44        0.90     35.88 o 
   5  22   1       66.69      181.88     51.97 o 
   6  22   1     1674.45     1510.79     99.25 o 
   7  22   1     3469.83     3795.39    148.87 o 
   8  22   1        4.40       62.50     50.39 o 
   9  22   1      255.37      295.00     62.96 o 
  10  22   1      633.25      742.69    142.09 o 
  11  22   1       28.13       61.07     72.74 o 
  12  22   1      112.56      170.52     82.58 o 
 -12  23   1       31.57      -57.34     68.55 o 
 -11  23   1        9.17       47.05     73.30 o 
 -10  23   1      240.15      308.94     82.16 o 
  -9  23   1      127.89      204.55     68.45 o 
  -8  23   1     1783.34     1672.45    111.06 o 
  -7  23   1      422.46      405.75     63.77 o 
  -6  23   1     3173.04     3056.28    134.63 o 
  -5  23   1      697.14      841.97     68.79 o 
  -4  23   1      297.05      488.94     56.39 o 
  -3  23   1     2453.22     2359.62     98.67 o 
  -2  23   1     3669.69     3645.88    121.03 o 
  -1  23   1      484.30      634.27     52.97 o 
   0  23   1     5802.06     5053.36    211.51 o 
   1  23   1      839.76      744.19     60.29 o 
   2  23   1       18.83        5.67     38.36 o 
   3  23   1       11.18       19.81     35.02 o 
   4  23   1      100.71      116.01     41.41 o 
   5  23   1      407.90      459.05     65.51 o 
   6  23   1        3.41       53.29     49.17 o 
   7  23   1        8.10      114.04     72.78 o 
   8  23   1      121.79      128.19     55.41 o 
   9  23   1       98.17       72.67     56.51 o 
  10  23   1      179.22      204.30     65.44 o 
  11  23   1      171.04      269.04     83.21 o 
  12  23   1      486.31      487.73    120.48 o 
 -12  24   1     1629.52     1449.18    142.82 o 
 -11  24   1     1415.77     1532.59    137.44 o 
 -10  24   1        1.40       68.56     68.72 o 
  -9  24   1     3588.24     3184.55    153.55 o 
  -8  24   1      681.13      673.98     77.61 o 
  -7  24   1     2090.03     2027.95    118.52 o 
  -6  24   1      828.10      918.36     95.37 o 
  -5  24   1      118.00      160.88     58.37 o 
  -4  24   1     3642.53     3748.63    121.73 o 
  -3  24   1      589.24      578.41     59.71 o 
  -2  24   1      292.53      360.32     46.31 o 
  -1  24   1      722.45      633.96     61.48 o 
   0  24   1     1819.52     2002.63     96.22 o 
   1  24   1     1410.42     1494.56     97.35 o 
   2  24   1      740.13      719.65     60.75 o 
   3  24   1      181.05      148.78     41.73 o 
   4  24   1     1607.06     1676.19     94.10 o 
   5  24   1     1077.61     1101.11     88.44 o 
   6  24   1     1457.34     1456.91    101.77 o 
   7  24   1      989.12      997.69     88.28 o 
   8  24   1      210.90      290.97     61.94 o 
   9  24   1     1768.12     1697.85    117.07 o 
  10  24   1       18.48       69.62     63.53 o 
  11  24   1      571.80      750.18    106.02 o 
  12  24   1      365.65      458.32     94.04 o 
 -11  25   1       34.34      185.13     86.38 o 
 -10  25   1      369.83      492.92     91.70 o 
  -9  25   1       50.89       62.85     73.96 o 
  -8  25   1        2.89       52.21     57.71 o 
  -7  25   1       20.50      127.81     58.41 o 
  -6  25   1     1276.10     1360.72    100.54 o 
  -5  25   1      532.51      606.59     80.22 o 
  -4  25   1     4824.09     4679.02    133.16 o 
  -3  25   1      248.17      288.32     53.21 o 
  -2  25   1     2508.04     2290.73    148.32 o 
  -1  25   1      596.19      536.38     60.07 o 
   0  25   1     1251.32     1355.19     83.47 o 
   1  25   1      310.58      494.54     58.77 o 
   2  25   1     2433.44     2569.21    110.11 o 
   3  25   1       33.88       84.45     39.38 o 
   4  25   1     1010.12      867.87     89.56 o 
   5  25   1     2691.74     2646.45    129.33 o 
   6  25   1      314.79      455.09     69.28 o 
   7  25   1      108.66      143.49     71.99 o 
   8  25   1     2064.67     2369.36    133.44 o 
   9  25   1      266.93      399.16     73.99 o 
  10  25   1     1337.03     1219.24    164.54 o 
  11  25   1      131.48      108.02     79.89 o 
 -11  26   1      273.45      442.08     92.50 o 
 -10  26   1        7.98       60.49     78.44 o 
  -9  26   1      133.54      153.14     63.92 o 
  -8  26   1      167.39      143.32     60.52 o 
  -7  26   1     1145.48     1245.74    120.61 o 
  -6  26   1     1885.09     1816.65    115.51 o 
  -5  26   1      311.62      294.47     63.81 o 
  -4  26   1      214.79      195.63     50.34 o 
  -3  26   1      702.54      666.16     75.35 o 
  -2  26   1      482.69      416.78     57.57 o 
  -1  26   1     3565.15     3299.29    160.81 o 
   0  26   1     3658.90     3497.49    130.91 o 
   1  26   1     3240.59     3039.76    119.55 o 
   2  26   1       76.68       83.77     45.02 o 
   3  26   1      301.12      348.88     62.60 o 
   4  26   1       13.28       49.10     44.56 o 
   5  26   1       13.63       45.35     45.94 o 
   6  26   1        9.06      147.12     58.01 o 
   7  26   1     1004.02     1228.20    100.53 o 
   8  26   1      415.77      489.08     76.93 o 
   9  26   1       59.08       55.79     62.62 o 
  10  26   1      469.37      587.48     89.07 o 
  11  26   1        0.56      219.03     89.06 o 
 -10  27   1      182.76      315.17    106.63 o 
  -9  27   1       43.98      171.48     67.85 o 
  -8  27   1       91.00      168.91     74.94 o 
  -7  27   1       45.23       72.99     57.70 o 
  -6  27   1     2232.23     2306.01    130.89 o 
  -5  27   1      490.82      399.23     68.90 o 
  -4  27   1       35.75       62.28     51.78 o 
  -3  27   1      665.62      578.17     66.50 o 
  -2  27   1       30.40       80.41     44.03 o 
  -1  27   1      189.23      299.86     53.72 o 
   0  27   1      252.89      225.69     52.93 o 
   1  27   1     1126.05     1150.77     81.70 o 
   2  27   1       25.40      129.22     45.99 o 
   3  27   1      136.98      244.97     59.80 o 
   4  27   1      283.41      238.37     53.76 o 
   5  27   1      222.51      319.61     60.24 o 
   6  27   1      202.45      131.54     54.23 o 
   7  27   1      186.43      242.37     90.11 o 
   8  27   1       12.72       71.30     62.49 o 
   9  27   1      424.81      496.50     83.02 o 
  10  27   1       70.05      116.42     78.66 o 
 -10  28   1       38.24       54.90     76.88 o 
  -9  28   1      580.13      854.81     95.52 o 
  -8  28   1      481.70      588.23     85.61 o 
  -7  28   1      870.05      890.12    114.00 o 
  -6  28   1      805.31      914.10     92.68 o 
  -5  28   1        2.96       58.15     54.93 o 
  -4  28   1      127.00      221.94     66.78 o 
  -3  28   1       95.69       65.40     46.64 o 
  -2  28   1       44.87      -13.51     44.13 o 
  -1  28   1     2682.48     2654.52    118.10 o 
   0  28   1     2731.77     3105.83    127.81 o 
   1  28   1      361.40      443.63     61.96 o 
   2  28   1     1368.96     1232.64     90.42 o 
   3  28   1      127.73      195.35     57.94 o 
   4  28   1      669.19      791.99     84.32 o 
   5  28   1       96.93      135.59     55.38 o 
   6  28   1      221.03      265.66     61.05 o 
   7  28   1     1008.03     1106.33    101.28 o 
   8  28   1      478.57      548.33     84.33 o 
   9  28   1      193.10      369.07     78.43 o 
  10  28   1        0.54        2.42     63.53 o 
  -9  29   1      158.20      262.71     76.70 o 
  -8  29   1       47.11       47.75     65.38 o 
  -7  29   1      554.13      497.31     82.07 o 
  -6  29   1      776.96      918.61     92.19 o 
  -5  29   1      615.60      604.57     85.51 o 
  -4  29   1     1710.71     1491.56    111.18 o 
  -3  29   1     1048.25     1120.06    113.63 o 
  -2  29   1     2102.87     2012.26    107.34 o 
  -1  29   1       38.89       55.64     46.29 o 
   0  29   1      369.26      510.86     63.32 o 
   1  29   1     1110.96     1155.06     86.21 o 
   2  29   1     1527.06     1622.94    110.94 o 
   3  29   1       21.06       37.48     55.93 o 
   4  29   1     1201.10     1389.05    119.88 o 
   5  29   1        2.57        8.17     52.19 o 
   6  29   1      249.29      277.79     65.13 o 
   7  29   1       66.76      138.37     62.39 o 
   8  29   1      641.27      734.91     90.12 o 
   9  29   1      107.53      187.12     71.23 o 
  -8  30   1      328.44      491.36     86.53 o 
  -7  30   1      101.73      234.05     91.19 o 
  -6  30   1        6.67       54.97     67.32 o 
  -5  30   1       39.88       17.03     56.32 o 
  -4  30   1      459.74      439.79     80.07 o 
  -3  30   1      139.90      122.74     56.97 o 
  -2  30   1     1947.26     1748.63    104.74 o 
  -1  30   1      162.63      228.24     55.41 o 
   0  30   1     6026.67     5643.49    162.76 o 
   1  30   1      800.88      734.16     76.73 o 
   2  30   1     2303.47     2086.79    124.46 o 
   3  30   1        1.72       31.34     56.28 o 
   4  30   1      899.13     1066.79     98.31 o 
   5  30   1       24.38       -2.06     57.24 o 
   6  30   1        5.35        8.56     62.32 o 
   7  30   1       51.18       99.20     67.60 o 
   8  30   1      251.02      220.56     68.41 o 
  -8  31   1       36.04       84.44     68.79 o 
  -7  31   1      398.70      661.37     97.99 o 
  -6  31   1      577.69      589.65     92.98 o 
  -5  31   1        2.44       51.66     62.03 o 
  -4  31   1       78.20      147.78     63.04 o 
  -3  31   1        0.07       99.82     86.25 o 
  -2  31   1      489.57      642.59     83.51 o 
  -1  31   1      655.33      705.74     73.74 o 
   0  31   1      508.31      666.22    116.38 o 
   1  31   1        1.20        9.34     53.56 o 
   2  31   1        5.50       38.86     77.88 o 
   3  31   1     1060.53     1255.11    104.49 o 
   4  31   1       24.58       47.83     58.98 o 
   5  31   1      182.04      208.58     66.67 o 
   6  31   1      280.60      247.90     71.44 o 
   7  31   1      380.52      513.81     87.10 o 
   8  31   1       35.34      108.37     71.64 o 
  -7  32   1     1419.68     1369.38    132.29 o 
  -6  32   1     1895.98     1932.27    134.73 o 
  -5  32   1     1503.05     1435.49    115.07 o 
  -4  32   1      303.41      292.45     70.80 o 
  -3  32   1      405.02      411.79     78.49 o 
  -2  32   1     2376.06     2468.85    139.03 o 
  -1  32   1      168.14      210.93     60.05 o 
   0  32   1      103.44       51.75     53.81 o 
   1  32   1      273.38      413.67     73.06 o 
   2  32   1     1520.24     1564.65    114.98 o 
   3  32   1        5.26      153.21     63.56 o 
   4  32   1      164.09      218.99     70.87 o 
   5  32   1      113.64       79.73     65.96 o 
   6  32   1     1402.60     1420.72    117.56 o 
   7  32   1     1583.66     1552.89    126.04 o 
  -6  33   1      124.86      244.91     71.30 o 
  -5  33   1      659.67      740.92     92.75 o 
  -4  33   1      297.33      322.76     76.33 o 
  -3  33   1      780.94      907.74    123.85 o 
  -2  33   1      168.96      179.01     66.64 o 
  -1  33   1      189.45       92.67     80.60 o 
   0  33   1       17.62       43.87     66.44 o 
   1  33   1      234.09      283.24     68.72 o 
   2  33   1      319.28      391.75     73.21 o 
   3  33   1      418.63      495.33     82.17 o 
   4  33   1       21.70       18.68     62.27 o 
   5  33   1     1217.37     1266.18    112.04 o 
   6  33   1      138.38      128.07     68.07 o 
  -4  34   1      649.77      907.18    103.38 o 
  -3  34   1        3.44      142.11     66.78 o 
  -2  34   1     1613.75     1667.66    124.27 o 
  -1  34   1      213.98      209.21     73.88 o 
   0  34   1     2592.17     2765.01    152.96 o 
   1  34   1       13.13      101.37     59.12 o 
   2  34   1      631.50      758.27     97.92 o 
   3  34   1      139.60      152.31     68.29 o 
   4  34   1      206.93      284.98     75.17 o 
  -3  35   1       85.59       77.80     65.79 o 
  -2  35   1       40.15      168.61     70.70 o 
  -1  35   1      465.64      671.77     94.22 o 
   0  35   1       45.43       67.04     72.48 o 
   1  35   1       78.62      213.82     70.33 o 
   2  35   1      104.73      215.71     72.06 o 
   3  35   1      343.79      289.24     75.47 o 
 -16   0   2      543.54      327.22    135.79 o 
 -14   0   2       35.59      -11.10     82.54 o 
 -12   0   2      494.55      616.72    194.93 o 
 -10   0   2      885.27     1060.94    124.84 o 
  -8   0   2    11521.84    11643.30    176.14 o 
  -6   0   2    10391.47    10505.81    170.15 o 
  -4   0   2    16129.45    17479.99    285.83 o 
  -2   0   2     8685.97     8983.96    152.74 o 
   0   0   2    70457.09    78585.88    893.72 o 
   2   0   2    27238.84    29115.35    498.11 o 
   4   0   2    45812.30    50860.23    867.95 o 
   6   0   2     2527.63     2280.52    178.60 o 
   8   0   2       48.81       23.52     49.28 o 
  10   0   2     3778.89     3503.26    123.99 o 
  12   0   2     1721.77     1923.84    109.87 o 
  14   0   2     4196.68     3898.48    917.67 o 
  16   0   2     3918.60     4035.48    296.21 o 
 -16   1   2       19.52       83.93     66.24 o 
 -15   1   2        6.28      117.75     68.44 o 
 -14   1   2      207.43      159.59     66.37 o 
 -13   1   2      614.94      694.09     87.48 o 
 -12   1   2     4895.95     4715.76    178.68 o 
 -11   1   2     2388.34     2359.18    168.86 o 
 -10   1   2       20.71        2.63     24.66 o 
  -9   1   2      666.71      794.52     38.07 o 
  -8   1   2      414.11      532.61     33.96 o 
  -7   1   2       83.44       75.77     20.35 o 
  -6   1   2     2576.63     2441.02     52.44 o 
  -5   1   2    16319.43    17105.90    172.32 o 
  -4   1   2    17387.96    17653.12    180.48 o 
  -3   1   2      174.60      202.78     17.08 o 
  -2   1   2     1102.16     1111.21     26.06 o 
  -1   1   2       14.90       12.74      7.34 o 
   0   1   2    17376.76    19715.50    181.54 o 
   1   1   2     5774.31     6427.54     64.78 o 
   2   1   2     2274.75     2409.22     41.63 o 
   3   1   2    13568.48    13974.94    175.22 o 
   4   1   2     5304.61     5373.62     94.36 o 
   5   1   2    27540.60    28852.54    339.58 o 
   6   1   2    27829.67    30743.86    367.86 o 
   7   1   2      360.93      438.91     59.75 o 
   8   1   2      137.03      140.79     33.49 o 
   9   1   2     1355.70     1395.77     65.74 o 
  10   1   2     2308.18     2178.07     74.26 o 
  11   1   2      906.89      926.86     60.17 o 
  12   1   2     2955.27     2662.38     96.80 o 
  13   1   2       74.68      130.77     60.60 o 
  14   1   2      154.77      138.94     74.98 o 
  15   1   2       11.35      153.86     69.49 o 
  16   1   2      127.42       78.01     70.54 o 
 -16   2   2      242.88      238.52     97.17 o 
 -15   2   2      198.75      233.03     82.60 o 
 -14   2   2     1641.87     1870.53    139.03 o 
 -13   2   2      546.19      547.74     81.21 o 
 -12   2   2       33.25       68.71     51.40 o 
 -11   2   2      126.41      103.72     47.19 o 
 -10   2   2     5548.14     5239.06    103.80 o 
  -9   2   2      259.31      357.24     38.66 o 
  -8   2   2    15036.03    14328.03    169.84 o 
  -7   2   2     4498.02     4203.79     73.68 o 
  -6   2   2     3164.69     3437.36     61.42 o 
  -5   2   2     4052.19     4536.98     67.02 o 
  -4   2   2    11081.74    11258.59    119.06 o 
  -3   2   2        5.61        8.22     10.07 o 
  -2   2   2    11381.87    11922.00    154.43 o 
  -1   2   2     2984.20     3068.34     43.47 o 
   0   2   2     3529.40     3860.62     46.02 o 
   1   2   2        1.25        7.57      7.63 o 
   2   2   2    16541.99    17741.47    221.25 o 
   3   2   2    26136.64    29056.37    323.92 o 
   4   2   2     3455.40     3539.26     80.89 o 
   5   2   2     2947.40     3023.85     73.59 o 
   6   2   2     5108.77     5121.50    104.82 o 
   7   2   2     3940.39     4420.61    101.88 o 
   8   2   2        3.54      -37.34     25.69 o 
   9   2   2       44.71       58.53     40.27 o 
  10   2   2      319.87      429.63     46.21 o 
  11   2   2      156.58      225.12     39.09 o 
  12   2   2      206.44      232.46     42.28 o 
  13   2   2      851.81      858.14     96.75 o 
  14   2   2      234.95      280.09     73.17 o 
  15   2   2      186.69      194.12     75.54 o 
  16   2   2       70.54       76.59     67.21 o 
 -16   3   2      257.30      254.98     98.55 o 
 -15   3   2       87.68      163.64     89.83 o 
 -14   3   2      170.07      144.45    103.84 o 
 -13   3   2       80.57       76.12     57.08 o 
 -12   3   2     2219.94     2607.91    151.40 o 
 -11   3   2       17.08       17.45     41.97 o 
 -10   3   2      145.32       83.35     36.11 o 
  -9   3   2      495.05      456.99     38.64 o 
  -8   3   2      866.98      921.30     64.71 o 
  -7   3   2        0.53      -10.05     18.17 o 
  -6   3   2     8638.17     8494.62    109.09 o 
  -5   3   2    32610.21    33002.55    319.34 o 
  -4   3   2       61.42       73.42     14.55 o 
  -3   3   2     2525.39     2494.84     41.85 o 
  -2   3   2    11038.98    12531.88    120.76 o 
  -1   3   2    27476.88    30628.18    258.27 o 
   0   3   2     1790.28     1786.55     28.35 o 
   1   3   2      395.24      440.99     15.90 o 
   2   3   2      479.23      550.94     27.56 o 
   3   3   2     4122.42     4332.69     87.77 o 
   4   3   2     9701.14    10524.51    169.37 o 
   5   3   2    20021.55    20713.12    325.46 o 
   6   3   2    28436.05    29847.11    408.49 o 
   7   3   2      753.24      911.43     62.88 o 
   8   3   2      376.11      462.03     53.11 o 
   9   3   2      897.61      884.17     71.32 o 
  10   3   2       72.49      121.91     40.45 o 
  11   3   2     5497.22     5227.27    130.42 o 
  12   3   2     2367.70     2303.70     95.66 o 
  13   3   2      800.50      775.36     91.31 o 
  14   3   2       13.33        4.05     59.79 o 
  15   3   2       10.63        3.32     64.58 o 
  16   3   2      198.90      253.66     90.18 o 
 -16   4   2      891.16     1219.68    122.85 o 
 -15   4   2      407.46      484.41     88.44 o 
 -14   4   2       39.56       99.62     59.93 o 
 -13   4   2      110.01       25.41     53.03 o 
 -12   4   2      786.41      718.96     85.67 o 
 -11   4   2      987.85      880.38     77.37 o 
 -10   4   2        2.12      -18.21     30.24 o 
  -9   4   2      574.46      544.89     44.35 o 
  -8   4   2       33.45       48.53     25.83 o 
  -7   4   2      428.45      551.40     35.11 o 
  -6   4   2     8421.18     8319.88    108.25 o 
  -5   4   2     4260.73     4457.50     68.58 o 
  -4   4   2      230.65      283.28     20.66 o 
  -3   4   2     3083.07     3003.12     47.95 o 
  -2   4   2    35893.95    40400.11    362.25 o 
  -1   4   2    10743.50    12126.59    117.00 o 
   0   4   2     3154.70     3080.37     41.69 o 
   1   4   2       51.75       61.92     10.83 o 
   2   4   2      582.45      550.10     28.97 o 
   3   4   2       15.81       14.90     20.21 o 
   4   4   2    10129.53    10405.76    170.04 o 
   5   4   2    10131.43    11766.41    194.97 o 
   6   4   2     5154.56     4326.39    109.31 o 
   7   4   2     6236.14     5946.52    138.88 o 
   8   4   2     7153.06     7856.60    170.89 o 
   9   4   2      138.56      212.48     45.30 o 
  10   4   2     5096.06     4666.19    130.81 o 
  11   4   2       25.84       59.06     37.40 o 
  12   4   2     2153.98     2210.14     90.93 o 
  13   4   2     3256.76     3407.50    169.12 o 
  14   4   2     2666.92     2692.93    172.37 o 
  15   4   2      195.32       69.32     69.95 o 
  16   4   2     3192.66     2877.06    182.36 o 
 -16   5   2       76.61       41.12     68.87 o 
 -15   5   2       26.78      104.01     89.64 o 
 -14   5   2      373.18      350.77     87.05 o 
 -13   5   2     1349.60     1436.29    118.01 o 
 -12   5   2      144.31      161.27     51.88 o 
 -11   5   2     2524.57     2551.18    125.46 o 
 -10   5   2     1124.16     1142.86     68.91 o 
  -9   5   2      410.67      501.79     39.19 o 
  -8   5   2      750.36      637.42     40.74 o 
  -7   5   2    13803.59    13395.01    168.30 o 
  -6   5   2      339.73      388.06     28.39 o 
  -5   5   2    20222.90    20639.08    218.59 o 
  -4   5   2     2751.57     2494.24     47.65 o 
  -3   5   2     1644.73     1696.31     41.56 o 
  -2   5   2     9293.21     9173.33     98.15 o 
  -1   5   2     3116.28     3168.55     45.98 o 
   0   5   2    22035.97    23587.60    241.49 o 
   1   5   2    17037.33    18292.19    214.41 o 
   2   5   2    42779.00    46741.54    499.79 o 
   3   5   2     1349.71     1469.93     54.84 o 
   4   5   2    21189.32    22069.29    304.81 o 
   5   5   2        1.74       36.81     25.44 o 
   6   5   2     5886.68     5615.70    128.25 o 
   7   5   2     4996.29     4934.79    126.17 o 
   8   5   2      199.68      236.41     42.77 o 
   9   5   2       66.29       22.33     35.85 o 
  10   5   2     1990.99     2139.59     99.57 o 
  11   5   2      311.46      259.23     54.27 o 
  12   5   2     2884.80     2884.81    112.89 o 
  13   5   2      547.86      496.44     78.25 o 
  14   5   2       45.60      130.81     65.22 o 
  15   5   2      501.33      515.26     89.41 o 
  16   5   2      135.84       87.75     72.93 o 
 -16   6   2      259.37      197.29    133.27 o 
 -15   6   2       37.80      101.73     83.88 o 
 -14   6   2       85.80      123.72     62.52 o 
 -13   6   2      198.73      176.10    121.73 o 
 -12   6   2     1254.22     1201.87     93.64 o 
 -11   6   2     7454.71     6994.93    177.48 o 
 -10   6   2     5777.39     5380.66    123.19 o 
  -9   6   2     8386.94     8303.66    133.67 o 
  -8   6   2    17764.63    17061.71    208.71 o 
  -7   6   2    15012.59    15241.57    186.44 o 
  -6   6   2     4593.97     4251.61     83.05 o 
  -5   6   2     2779.89     2731.84     79.88 o 
  -4   6   2     5221.33     5703.18     83.47 o 
  -3   6   2     5536.10     5457.92     83.63 o 
  -2   6   2    33889.71    36252.13    335.48 o 
  -1   6   2   140585.63   146380.06   2003.00 o 
   0   6   2     3460.21     3727.36     63.02 o 
   1   6   2      594.87      668.61     30.97 o 
   2   6   2     2959.69     3062.48     63.92 o 
   3   6   2     4315.54     4484.22     96.20 o 
   4   6   2      619.04      524.84     45.79 o 
   5   6   2     3464.40     3462.36     92.93 o 
   6   6   2     3708.88     3381.40    121.73 o 
   7   6   2      558.57      545.53     52.85 o 
   8   6   2       31.34       30.05     33.82 o 
   9   6   2     3305.60     3213.25    109.27 o 
  10   6   2        8.37       51.27     37.01 o 
  11   6   2      863.76      871.57     67.66 o 
  12   6   2       40.18       37.50     39.83 o 
  13   6   2       81.04       81.64     58.04 o 
  14   6   2      106.07       57.03     65.28 o 
  15   6   2      294.91      277.62     80.29 o 
  16   6   2       11.79      -18.28     87.40 o 
 -15   7   2      111.14      298.05    115.76 o 
 -14   7   2       37.94      -10.34     60.62 o 
 -13   7   2      128.23      115.81     62.37 o 
 -12   7   2     1102.90     1140.38     87.98 o 
 -11   7   2     1856.27     1949.80    106.84 o 
 -10   7   2      572.34      634.42     76.17 o 
  -9   7   2      451.46      487.19     41.01 o 
  -8   7   2     8650.47     8435.05    138.46 o 
  -7   7   2     1481.76     1461.23     73.58 o 
  -6   7   2    32669.55    31914.38    324.93 o 
  -5   7   2       88.82      105.63     21.01 o 
  -4   7   2    34988.17    37269.02    356.65 o 
  -3   7   2     3446.82     3762.44     62.55 o 
  -2   7   2     2013.96     2211.36     44.56 o 
  -1   7   2    43785.42    48495.55    438.06 o 
   0   7   2     4668.91     4715.12     75.70 o 
   1   7   2      483.27      595.32     43.21 o 
   2   7   2     6057.80     6436.00     88.59 o 
   3   7   2      109.08      174.13     28.99 o 
   4   7   2     2112.38     2135.48     52.16 o 
   5   7   2    29127.14    30041.38    353.66 o 
   6   7   2     8665.64     8532.88    170.15 o 
   7   7   2     1725.19     1857.77     88.17 o 
   8   7   2     8859.15     8082.50    178.91 o 
   9   7   2     1928.29     1958.68     97.23 o 
  10   7   2     7079.31     6472.31    140.12 o 
  11   7   2    11739.56    10926.54    197.67 o 
  12   7   2     1931.96     1965.29    115.23 o 
  13   7   2      842.59     1040.34    105.73 o 
  14   7   2     1005.48     1016.91    106.17 o 
  15   7   2      662.94      596.33     91.75 o 
 -15   8   2      796.06      925.64    157.94 o 
 -14   8   2        1.23       33.37     54.12 o 
 -13   8   2     2870.31     2734.73    151.48 o 
 -12   8   2      200.91      256.36     60.53 o 
 -11   8   2     2773.84     3047.18    137.04 o 
 -10   8   2     1364.12     1365.42     74.04 o 
  -9   8   2     4646.86     4450.38     95.23 o 
  -8   8   2       59.49       77.21     25.54 o 
  -7   8   2     5223.29     5032.14    100.88 o 
  -6   8   2      376.18      414.19     32.62 o 
  -5   8   2    14368.77    13645.39    163.75 o 
  -4   8   2     9173.39     9131.51    117.85 o 
  -3   8   2     4299.57     3810.85     64.08 o 
  -2   8   2     8539.26     8813.55    107.87 o 
  -1   8   2     1467.98     1586.75     47.67 o 
   0   8   2    29532.13    30006.76    312.13 o 
   1   8   2    15705.19    15723.40    183.46 o 
   2   8   2     7926.00     8114.48    107.77 o 
   3   8   2       25.79       -1.30     14.01 o 
   4   8   2    27765.68    28425.07    331.95 o 
   5   8   2      609.21      488.63     34.60 o 
   6   8   2     3160.97     3437.44    104.11 o 
   7   8   2    26160.54    25078.72    376.89 o 
   8   8   2       46.59       53.64     59.64 o 
   9   8   2    14021.34    12159.89    240.82 o 
  10   8   2     1547.64     1689.38     84.75 o 
  11   8   2     3275.86     3009.45    111.77 o 
  12   8   2     3463.13     3368.03    199.44 o 
  13   8   2     2415.49     2499.89    149.23 o 
  14   8   2     1380.23     1589.52    130.30 o 
  15   8   2      930.68      781.06    126.28 o 
 -15   9   2       54.78      192.39    101.37 o 
 -14   9   2      307.85      276.75     84.05 o 
 -13   9   2      925.11     1089.05    103.92 o 
 -12   9   2      896.11     1192.45    100.01 o 
 -11   9   2     1068.77     1024.79     80.11 o 
 -10   9   2     5105.33     4902.67    122.34 o 
  -9   9   2     1677.53     1821.45     68.68 o 
  -8   9   2     8444.77     8122.20    130.30 o 
  -7   9   2    15437.60    15033.48    189.32 o 
  -6   9   2    22195.36    21479.74    239.84 o 
  -5   9   2    13566.11    13402.03    163.58 o 
  -4   9   2     5034.29     4783.85     78.41 o 
  -3   9   2     3565.59     3704.85     64.06 o 
  -2   9   2    41486.88    45300.41    458.95 o 
  -1   9   2    32707.71    34347.00    357.33 o 
   0   9   2    11961.00    12320.82    154.98 o 
   1   9   2       56.78       65.55     20.26 o 
   2   9   2    17374.74    18823.35    211.58 o 
   3   9   2     2559.73     2546.64     53.28 o 
   4   9   2      604.99      664.57     36.01 o 
   5   9   2     1054.01      951.45     43.01 o 
   6   9   2      529.88      574.47     40.29 o 
   7   9   2     2438.57     2275.11    101.48 o 
   8   9   2     2675.31     2646.83    103.11 o 
   9   9   2      617.58      579.53     58.07 o 
  10   9   2     3402.78     3427.95    141.80 o 
  11   9   2      701.05      795.43     71.96 o 
  12   9   2     8526.72     8053.43    280.71 o 
  13   9   2      200.03       32.36     83.32 o 
  14   9   2     1256.41     1296.87    140.34 o 
  15   9   2      559.35      575.83    138.46 o 
 -15  10   2       60.02      134.97     83.56 o 
 -14  10   2       99.74       57.65     71.57 o 
 -13  10   2       21.64      106.95     71.31 o 
 -12  10   2       96.79       87.17     49.37 o 
 -11  10   2     5390.18     5210.51    149.27 o 
 -10  10   2     1005.35      891.29     63.78 o 
  -9  10   2     5675.00     5585.80    116.43 o 
  -8  10   2     3539.73     3498.61     84.46 o 
  -7  10   2    10125.49     9487.46    152.49 o 
  -6  10   2     1852.52     1946.40     74.66 o 
  -5  10   2       16.90        0.66     18.24 o 
  -4  10   2    15221.01    17103.92    191.42 o 
  -3  10   2    17948.08    18923.64    227.38 o 
  -2  10   2     3531.54     3716.07     76.05 o 
  -1  10   2    19252.45    19820.51    229.68 o 
   0  10   2      304.89      361.72     29.40 o 
   1  10   2     2538.69     2571.91     78.26 o 
   2  10   2        0.68       30.57     17.57 o 
   3  10   2     6861.96     7404.71    117.85 o 
   4  10   2      237.77      270.99     26.13 o 
   5  10   2      552.30      475.63     33.73 o 
   6  10   2    11512.28    11413.81    174.88 o 
   7  10   2     2163.94     2218.16     75.36 o 
   8  10   2      434.52      363.41     48.37 o 
   9  10   2      127.36      162.83     41.58 o 
  10  10   2     5531.47     5183.29    127.98 o 
  11  10   2     1018.78      919.67     68.34 o 
  12  10   2       30.75       98.51     47.59 o 
  13  10   2      185.78      114.49    108.44 o 
  14  10   2     1213.34     1091.80    170.16 o 
  15  10   2      345.38      391.95     93.28 o 
 -15  11   2       18.91      193.27    156.77 o 
 -14  11   2      269.73      418.05    161.37 o 
 -13  11   2     3127.18     2576.93    185.27 o 
 -12  11   2      436.89      298.41    122.64 o 
 -11  11   2       92.32       99.16     39.85 o 
 -10  11   2      371.56      410.69     49.79 o 
  -9  11   2     3007.03     2737.98    110.26 o 
  -8  11   2     1331.09     1361.48     59.92 o 
  -7  11   2     6355.25     6226.43    108.61 o 
  -6  11   2     3811.04     3477.89     80.54 o 
  -5  11   2     1108.40     1168.51     45.69 o 
  -4  11   2    22584.17    22790.52    243.17 o 
  -3  11   2     2997.94     3306.43     76.01 o 
  -2  11   2    29288.33    30774.59    336.45 o 
  -1  11   2    48447.61    50349.91    510.59 o 
   0  11   2      493.05      542.22     43.63 o 
   1  11   2     2348.69     2327.38     60.70 o 
   2  11   2    12302.11    13107.41    165.33 o 
   3  11   2      193.77      175.03     37.22 o 
   4  11   2     2632.49     2375.07    101.39 o 
   5  11   2    24269.06    23898.24    301.79 o 
   6  11   2      135.87      146.23     29.13 o 
   7  11   2     1819.43     1944.21    101.32 o 
   8  11   2     9592.88     9448.49    383.21 o 
   9  11   2       73.08      106.67     49.61 o 
  10  11   2     2087.78     2163.65     94.18 o 
  11  11   2      346.36      461.52     55.13 o 
  12  11   2     3385.25     3594.73    145.30 o 
  13  11   2        2.11       49.19     72.77 o 
  14  11   2      144.19      163.69     80.22 o 
  15  11   2       11.67       17.24    111.00 o 
 -15  12   2     1037.84     1061.12    139.50 o 
 -14  12   2      344.80      439.70     92.62 o 
 -13  12   2      303.32      510.83     94.52 o 
 -12  12   2      148.54      304.60     74.77 o 
 -11  12   2     1546.82     1498.31    108.59 o 
 -10  12   2      773.38      874.01     73.74 o 
  -9  12   2       68.77       45.69     31.54 o 
  -8  12   2      139.76      150.82     30.28 o 
  -7  12   2     8912.36     8632.22    133.87 o 
  -6  12   2     1260.56     1343.00     52.89 o 
  -5  12   2     5410.93     4536.49     99.00 o 
  -4  12   2     5951.68     5504.43    105.45 o 
  -3  12   2     3324.07     3349.77     99.20 o 
  -2  12   2      226.71      333.62     35.42 o 
  -1  12   2     5252.68     5180.60     95.89 o 
   0  12   2     8273.72     9446.11    136.71 o 
   1  12   2    36657.57    38042.36    402.60 o 
   2  12   2     1877.93     1939.74     52.75 o 
   3  12   2     1061.10      930.68     40.17 o 
   4  12   2     2852.82     2711.06     91.34 o 
   5  12   2      847.72      966.11     47.67 o 
   6  12   2     2996.16     3310.77     78.80 o 
   7  12   2    17519.50    17209.04    229.97 o 
   8  12   2     2475.05     2726.47    110.50 o 
   9  12   2     1294.49     1568.77     91.88 o 
  10  12   2      152.51      136.86     39.20 o 
  11  12   2     2629.97     2458.13    120.17 o 
  12  12   2       60.72       75.23     57.89 o 
  13  12   2     4470.08     4236.24    210.08 o 
  14  12   2       53.53      127.28     80.56 o 
  15  12   2      483.06      610.65    145.96 o 
 -15  13   2       20.76       97.67     72.00 o 
 -14  13   2       28.12      175.05     80.76 o 
 -13  13   2     1363.60     1394.62    176.22 o 
 -12  13   2     2750.75     2868.81    220.34 o 
 -11  13   2     1600.33     2030.13    156.94 o 
 -10  13   2     1995.48     2380.40    111.30 o 
  -9  13   2     1086.77     1124.71     68.57 o 
  -8  13   2     4139.89     4082.82    111.26 o 
  -7  13   2      133.97      178.65     35.54 o 
  -6  13   2    14538.88    14306.88    182.38 o 
  -5  13   2      187.41      284.10     27.31 o 
  -4  13   2      855.54      695.71     47.19 o 
  -3  13   2     1163.68     1121.92     55.19 o 
  -2  13   2     2478.30     2492.61     70.78 o 
  -1  13   2    30672.51    31521.67    316.73 o 
   0  13   2     8311.27     7555.39    121.54 o 
   1  13   2      331.05      263.20     30.49 o 
   2  13   2      799.33      863.73     64.42 o 
   3  13   2       37.29       74.69     21.61 o 
   4  13   2     3666.88     3490.37     84.40 o 
   5  13   2     2544.72     2597.58     86.75 o 
   6  13   2     1470.01     1648.71     82.56 o 
   7  13   2      127.81      198.04     43.70 o 
   8  13   2      971.68      863.01     70.84 o 
   9  13   2      666.17      758.89     78.28 o 
  10  13   2       62.71       51.00     57.01 o 
  11  13   2     1455.36     1720.17    105.62 o 
  12  13   2      751.86      947.37    101.61 o 
  13  13   2       91.75       83.33     62.85 o 
  14  13   2       73.96      167.60     77.46 o 
  15  13   2       94.25      112.65     96.61 o 
 -14  14   2      328.35      521.75     96.29 o 
 -13  14   2     2114.93     2525.52    192.23 o 
 -12  14   2       87.47      171.37     78.41 o 
 -11  14   2     3964.83     3961.95    166.81 o 
 -10  14   2       10.36       28.97     46.89 o 
  -9  14   2      397.80      454.71     50.19 o 
  -8  14   2       51.42       83.92     40.43 o 
  -7  14   2     2604.53     2501.89     88.31 o 
  -6  14   2     8045.57     7431.38    118.13 o 
  -5  14   2     3931.46     3910.19    157.30 o 
  -4  14   2      887.62      947.43     54.67 o 
  -3  14   2     8743.37     8071.28    136.34 o 
  -2  14   2    13461.49    14166.97    194.12 o 
  -1  14   2    20877.50    20981.91    234.72 o 
   0  14   2      146.38      176.97     25.72 o 
   1  14   2      929.64     1005.89     45.08 o 
   2  14   2        6.02      -10.91     18.26 o 
   3  14   2     2017.34     2244.97     58.58 o 
   4  14   2     6827.29     7173.87    149.27 o 
   5  14   2     1884.94     2034.57     86.70 o 
   6  14   2      671.89      725.41     44.03 o 
   7  14   2       81.08      189.35     46.10 o 
   8  14   2        2.61        0.44     35.94 o 
   9  14   2     2496.19     2675.26    181.62 o 
  10  14   2      558.04      703.04     87.33 o 
  11  14   2      452.68      573.37     69.62 o 
  12  14   2      778.53      840.22    144.34 o 
  13  14   2      197.83      334.99     76.33 o 
  14  14   2        7.42      111.38     98.27 o 
 -14  15   2      779.45      551.28    106.30 o 
 -13  15   2       59.57      158.59     79.38 o 
 -12  15   2        0.19      103.30     73.02 o 
 -11  15   2       70.74      102.81     59.14 o 
 -10  15   2        9.22       -8.23     48.17 o 
  -9  15   2      262.34      252.45     43.64 o 
  -8  15   2      159.91      137.90     36.70 o 
  -7  15   2     3331.96     3510.73    102.36 o 
  -6  15   2     3539.98     3760.24    101.14 o 
  -5  15   2     1644.92     1917.25    110.67 o 
  -4  15   2    11035.37    10792.63    197.50 o 
  -3  15   2     1440.06     1324.18     63.41 o 
  -2  15   2    28027.88    27609.35    323.67 o 
  -1  15   2     7772.44     7888.41    115.81 o 
   0  15   2     4033.69     3561.37     74.16 o 
   1  15   2     2695.49     2793.63     63.45 o 
   2  15   2     6784.70     6382.80     97.21 o 
   3  15   2     9558.53     9770.06    134.57 o 
   4  15   2     3841.66     3272.37     84.55 o 
   5  15   2      146.63      223.62     32.69 o 
   6  15   2     4150.31     4181.02     96.22 o 
   7  15   2       85.20       89.36     41.22 o 
   8  15   2     3293.90     3162.09    124.01 o 
   9  15   2       40.01       21.42     44.20 o 
  10  15   2     2048.82     1943.15    109.91 o 
  11  15   2      588.81      563.61     74.06 o 
  12  15   2     1369.34     1251.26    115.87 o 
  13  15   2       58.92      149.39     69.77 o 
  14  15   2      382.41      299.74    184.76 o 
 -14  16   2      280.00      324.62     97.40 o 
 -13  16   2       23.50      105.97     79.07 o 
 -12  16   2     1465.93     1603.62    156.89 o 
 -11  16   2        2.69       56.70     58.03 o 
 -10  16   2      651.28      627.46     81.68 o 
  -9  16   2     1925.13     1718.61     97.23 o 
  -8  16   2     2612.90     2561.23    109.60 o 
  -7  16   2      968.21     1009.16     80.45 o 
  -6  16   2     1367.76     1417.38     73.01 o 
  -5  16   2     1976.41     2167.00     83.65 o 
  -4  16   2      229.60      290.65     37.69 o 
  -3  16   2      797.86      945.90     57.07 o 
  -2  16   2       16.51       31.81     36.46 o 
  -1  16   2      280.78      246.80     41.66 o 
   0  16   2    31626.21    31673.97    351.00 o 
   1  16   2     2492.62     2242.02     63.00 o 
   2  16   2    12363.65    11813.38    147.49 o 
   3  16   2      841.04      865.99     42.51 o 
   4  16   2     8482.55     8209.40    141.46 o 
   5  16   2     2663.50     2817.97     91.13 o 
   6  16   2     3129.47     3117.91    117.39 o 
   7  16   2     7726.93     7094.93    166.06 o 
   8  16   2       41.70       25.44     47.27 o 
   9  16   2     6473.13     6216.36    165.09 o 
  10  16   2      685.25      706.57     75.52 o 
  11  16   2      625.97      702.25     78.59 o 
  12  16   2      779.93      906.28    101.38 o 
  13  16   2      190.68      227.17     79.24 o 
  14  16   2      165.21      319.75    104.58 o 
 -14  17   2      374.95      354.66     97.34 o 
 -13  17   2      137.96      193.17    104.28 o 
 -12  17   2     4508.04     4329.42    242.31 o 
 -11  17   2        2.35       -3.47     53.83 o 
 -10  17   2      125.22      126.97     60.51 o 
  -9  17   2      161.53      192.27     51.04 o 
  -8  17   2      585.86      679.99     57.70 o 
  -7  17   2      393.88      360.50     47.75 o 
  -6  17   2     7149.16     6390.44    184.23 o 
  -5  17   2     2297.63     2496.78     90.87 o 
  -4  17   2      555.11      524.33     47.78 o 
  -3  17   2     2579.34     2799.30     90.30 o 
  -2  17   2     1177.50     1383.01     67.06 o 
  -1  17   2       31.81       51.57     23.26 o 
   0  17   2    12715.62    12348.79    164.31 o 
   1  17   2     1571.62     1513.40     60.65 o 
   2  17   2      703.50      825.56     42.29 o 
   3  17   2     2389.41     2419.51     63.08 o 
   4  17   2     1156.85     1109.47     63.08 o 
   5  17   2     8478.40     8496.56    149.40 o 
   6  17   2       34.42       57.83     40.10 o 
   7  17   2     3636.72     3708.81    183.55 o 
   8  17   2      307.69      284.21     77.01 o 
   9  17   2        3.54       68.92     45.76 o 
  10  17   2      352.00      473.37     68.09 o 
  11  17   2      104.35      177.63     57.74 o 
  12  17   2        0.88      -19.55     87.05 o 
  13  17   2      277.38      210.54     76.96 o 
  14  17   2        2.59      173.97     98.95 o 
 -14  18   2      468.62      715.71    186.77 o 
 -13  18   2      766.54      890.72    129.50 o 
 -12  18   2      248.30      369.38     91.75 o 
 -11  18   2      553.35      660.35     98.76 o 
 -10  18   2      175.33      260.24     64.25 o 
  -9  18   2      528.11      642.50     75.15 o 
  -8  18   2     1188.87     1283.43    138.31 o 
  -7  18   2     1585.53     1659.37     82.69 o 
  -6  18   2     3482.11     3281.75    120.70 o 
  -5  18   2      382.64      437.34     53.35 o 
  -4  18   2     8780.72     8040.44    150.08 o 
  -3  18   2     2811.31     2896.67     94.51 o 
  -2  18   2    12519.31    11784.73    185.12 o 
  -1  18   2    13627.80    13599.21    177.13 o 
   0  18   2      100.95      132.34     27.49 o 
   1  18   2    10462.07    10686.55    142.39 o 
   2  18   2      947.72      872.41     44.32 o 
   3  18   2     1123.10     1184.57     58.78 o 
   4  18   2       27.15       24.55     29.86 o 
   5  18   2      245.39      228.56     61.34 o 
   6  18   2     2184.14     2033.95    104.78 o 
   7  18   2       41.88       30.73     43.08 o 
   8  18   2       35.32        2.49     44.91 o 
   9  18   2      591.11      633.57     73.73 o 
  10  18   2      266.89      340.49     67.70 o 
  11  18   2       58.59       49.72     53.82 o 
  12  18   2       37.81       53.76     65.95 o 
  13  18   2     1131.52     1265.07    127.45 o 
  14  18   2      190.68      188.98    104.73 o 
 -13  19   2        1.08      111.91     84.05 o 
 -12  19   2      282.95      307.33    109.59 o 
 -11  19   2      269.73      405.65     82.55 o 
 -10  19   2     1904.31     1904.45    135.06 o 
  -9  19   2       19.88       56.40     46.70 o 
  -8  19   2      965.86      904.51     79.98 o 
  -7  19   2       78.75       98.38     40.21 o 
  -6  19   2       37.22      -16.75     34.43 o 
  -5  19   2     1215.45     1185.60     98.38 o 
  -4  19   2     1617.80     1780.84     82.04 o 
  -3  19   2     8148.15     7482.48    145.04 o 
  -2  19   2     2190.40     2290.45     86.87 o 
  -1  19   2      590.13      573.37     38.40 o 
   0  19   2     3604.28     3584.92     86.14 o 
   1  19   2        6.20      -26.16     22.42 o 
   2  19   2     4489.08     4128.39     99.94 o 
   3  19   2     3352.81     3127.99     88.70 o 
   4  19   2     7118.22     6659.79    175.74 o 
   5  19   2        7.24        6.52     39.98 o 
   6  19   2     8432.51     7719.25    278.67 o 
   7  19   2     1894.02     1955.82    123.21 o 
   8  19   2        7.92       18.84     64.53 o 
   9  19   2     1403.52     1272.76     97.25 o 
  10  19   2     2827.18     2716.32    136.69 o 
  11  19   2      150.46      269.64     66.48 o 
  12  19   2     2836.04     3054.76    179.95 o 
  13  19   2        1.62       71.78     74.76 o 
 -13  20   2        9.52      188.24     84.22 o 
 -12  20   2      593.87      732.12    197.62 o 
 -11  20   2     1790.48     2020.33    146.05 o 
 -10  20   2     1147.40      980.16    103.21 o 
  -9  20   2      476.60      603.71     71.87 o 
  -8  20   2        3.94       56.09     51.63 o 
  -7  20   2     1718.40     1689.39     88.75 o 
  -6  20   2     3491.09     3398.55    114.52 o 
  -5  20   2      200.67      217.94     42.41 o 
  -4  20   2     1855.50     1955.13     87.80 o 
  -3  20   2      879.07      984.36     65.48 o 
  -2  20   2      833.24      922.18     62.61 o 
  -1  20   2      185.93      207.09     31.44 o 
   0  20   2    15862.92    14780.75    231.90 o 
   1  20   2      684.87      624.29     41.67 o 
   2  20   2      236.63      270.77     38.34 o 
   3  20   2        7.30        7.21     30.41 o 
   4  20   2      132.59      137.68     36.61 o 
   5  20   2      733.43      747.26     70.76 o 
   6  20   2     1518.05     1610.65    100.00 o 
   7  20   2     4081.38     4050.86    147.33 o 
   8  20   2      662.48      734.68     76.22 o 
   9  20   2      461.02      366.98     78.46 o 
  10  20   2      330.01      258.55     66.87 o 
  11  20   2      526.66      605.54     83.31 o 
  12  20   2      464.61      401.15     90.25 o 
  13  20   2      187.17      212.73     82.06 o 
 -13  21   2      768.77      987.53    184.70 o 
 -12  21   2     1540.84     1313.17    149.05 o 
 -11  21   2       47.68      130.39     82.20 o 
 -10  21   2       78.60      335.72     78.05 o 
  -9  21   2      870.87      953.28     86.79 o 
  -8  21   2       67.81      138.01     52.65 o 
  -7  21   2     3008.89     2885.84    130.53 o 
  -6  21   2     3940.65     3691.65    118.96 o 
  -5  21   2     1150.28     1181.57     73.38 o 
  -4  21   2       42.81        5.82     34.46 o 
  -3  21   2     2019.73     2159.83    106.57 o 
  -2  21   2      105.99      112.69     37.86 o 
  -1  21   2      968.14     1045.38     71.06 o 
   0  21   2     4594.63     4338.51    116.58 o 
   1  21   2     1793.66     1731.04     64.23 o 
   2  21   2      424.40      402.44     43.57 o 
   3  21   2      306.15      323.24     41.71 o 
   4  21   2        2.91       18.06     33.53 o 
   5  21   2      933.97      964.45     80.68 o 
   6  21   2      475.65      443.63     63.35 o 
   7  21   2      188.47      228.77     57.31 o 
   8  21   2      640.06      587.78     72.75 o 
   9  21   2       97.95      254.35     58.54 o 
  10  21   2       13.80       13.89     54.28 o 
  11  21   2        3.29      -39.08     73.15 o 
  12  21   2        4.19       19.99     70.90 o 
  13  21   2      392.30      571.04    132.41 o 
 -12  22   2     1622.27     2019.78    253.49 o 
 -11  22   2      738.28      940.31    112.45 o 
 -10  22   2     1250.26     1417.03    125.39 o 
  -9  22   2      769.62      720.02     79.54 o 
  -8  22   2     3131.91     3452.81    164.21 o 
  -7  22   2       12.97       54.55     47.12 o 
  -6  22   2      338.57      328.45     51.99 o 
  -5  22   2       10.37        4.72     38.48 o 
  -4  22   2      111.34      119.94     40.69 o 
  -3  22   2     1658.45     1703.07     99.64 o 
  -2  22   2     1197.87     1142.27     71.06 o 
  -1  22   2     6071.65     5846.32    248.87 o 
   0  22   2     3038.85     2890.61     90.57 o 
   1  22   2     5456.41     5390.16    114.08 o 
   2  22   2        3.96       16.93     31.58 o 
   3  22   2      134.39      136.75     37.84 o 
   4  22   2      254.49      216.33     48.22 o 
   5  22   2      166.32      155.82     52.21 o 
   6  22   2      545.55      504.96     67.44 o 
   7  22   2     1127.63     1250.07     95.91 o 
   8  22   2      354.13      451.32     69.51 o 
   9  22   2        3.48       12.28     52.35 o 
  10  22   2      212.07      249.34     63.53 o 
  11  22   2        5.53      -11.28     61.01 o 
  12  22   2      116.20       79.03     79.29 o 
 -12  23   2       11.20       87.27     85.13 o 
 -11  23   2      462.60      637.88    100.74 o 
 -10  23   2        6.67       -6.36     64.44 o 
  -9  23   2      307.29      440.11     72.77 o 
  -8  23   2     1721.06     1719.10    113.92 o 
  -7  23   2     1072.09     1088.29     89.74 o 
  -6  23   2      274.81      235.70     57.66 o 
  -5  23   2     1381.56     1446.84     85.55 o 
  -4  23   2      100.92      221.77     47.26 o 
  -3  23   2      618.86      700.02     67.68 o 
  -2  23   2      474.48      656.64     60.11 o 
  -1  23   2    16272.71    15280.70    256.94 o 
   0  23   2      201.42      256.34     46.09 o 
   1  23   2       11.02       66.52     35.30 o 
   2  23   2     5438.49     5103.62    135.53 o 
   3  23   2      359.21      419.23     54.77 o 
   4  23   2     1457.69     1418.90     87.39 o 
   5  23   2     1593.94     1498.22     90.52 o 
   6  23   2     1905.40     1788.55    110.05 o 
   7  23   2     2389.04     1984.94    125.65 o 
   8  23   2      195.44      160.57     55.34 o 
   9  23   2      916.86     1035.15     96.15 o 
  10  23   2       40.81      149.29     63.05 o 
  11  23   2     3404.44     3747.84    172.73 o 
  12  23   2      512.19      658.07    107.25 o 
 -12  24   2       74.67      272.35    100.58 o 
 -11  24   2      751.55      961.32    193.97 o 
 -10  24   2     1095.61     1446.67    128.91 o 
  -9  24   2      213.99      298.09     64.76 o 
  -8  24   2       82.49      252.74     63.56 o 
  -7  24   2       45.79       88.85     61.53 o 
  -6  24   2     5276.71     4896.41    165.57 o 
  -5  24   2     3394.54     3223.41    120.53 o 
  -4  24   2      280.65      290.39     51.48 o 
  -3  24   2      586.42      606.72     59.98 o 
  -2  24   2       43.04       33.90     38.63 o 
  -1  24   2      232.53      234.25     47.57 o 
   0  24   2    12800.91    11399.71    386.92 o 
   1  24   2     1746.20     1586.58     86.93 o 
   2  24   2     1252.37     1304.73     71.58 o 
   3  24   2      502.65      600.00     55.89 o 
   4  24   2     4921.41     4456.63    163.52 o 
   5  24   2       36.70       39.86     44.90 o 
   6  24   2      383.51      479.48     69.01 o 
   7  24   2       34.04      132.01     52.26 o 
   8  24   2      226.95      355.20     66.09 o 
   9  24   2       37.59       92.62     57.46 o 
  10  24   2      344.92      453.36     75.33 o 
  11  24   2      392.46      403.37     88.73 o 
 -11  25   2      283.05      304.87     90.05 o 
 -10  25   2       34.05       76.16     79.32 o 
  -9  25   2     1387.17     1373.70    109.70 o 
  -8  25   2      680.50      850.74     97.75 o 
  -7  25   2     4881.22     5130.26    174.18 o 
  -6  25   2        6.28       35.44     81.33 o 
  -5  25   2     3622.72     3488.00    142.66 o 
  -4  25   2     2172.41     2412.60    107.69 o 
  -3  25   2     1892.91     2050.66     98.92 o 
  -2  25   2     1622.15     1883.03    104.14 o 
  -1  25   2     1618.42     1653.38     91.65 o 
   0  25   2     3483.22     3481.54    131.72 o 
   1  25   2        9.12      115.63     44.75 o 
   2  25   2     3994.96     3647.81    124.94 o 
   3  25   2       68.96       96.63     45.84 o 
   4  25   2     1042.26     1172.37     84.03 o 
   5  25   2        0.81       -0.04     43.10 o 
   6  25   2      445.41      492.00     64.40 o 
   7  25   2      265.55      340.37     79.85 o 
   8  25   2      858.23      937.18     92.05 o 
   9  25   2        6.58       28.46     56.24 o 
  10  25   2      832.74      976.96     99.64 o 
  11  25   2      264.15      245.09     87.87 o 
 -11  26   2      976.86     1112.86    123.82 o 
 -10  26   2     1332.11     1236.00    124.68 o 
  -9  26   2     2289.30     2330.19    160.49 o 
  -8  26   2     1383.50     1427.82    111.41 o 
  -7  26   2       70.76       49.13     57.05 o 
  -6  26   2     3182.16     3025.66    142.91 o 
  -5  26   2      176.37      144.06     54.37 o 
  -4  26   2      194.51      184.66     47.37 o 
  -3  26   2       32.69       31.29     43.13 o 
  -2  26   2       71.83       87.34     49.67 o 
  -1  26   2     3689.29     3483.39    126.89 o 
   0  26   2      945.20      954.07     74.63 o 
   1  26   2     6891.91     6456.03    161.31 o 
   2  26   2      433.50      570.07     62.81 o 
   3  26   2     1029.71     1004.26     88.79 o 
   4  26   2      273.72      306.77     55.24 o 
   5  26   2      268.52      361.03     61.99 o 
   6  26   2     2474.93     2469.15    122.56 o 
   7  26   2      659.44      774.35     78.72 o 
   8  26   2      545.37      578.95     79.30 o 
   9  26   2      470.37      541.01     83.59 o 
  10  26   2      429.89      448.54    100.60 o 
  11  26   2       29.55      109.39     78.98 o 
 -10  27   2       45.24      117.57     82.50 o 
  -9  27   2       22.07      156.64     75.58 o 
  -8  27   2      528.56      583.13     82.93 o 
  -7  27   2      183.56      307.64     66.55 o 
  -6  27   2      551.97      539.66     78.04 o 
  -5  27   2     4873.24     4683.27    166.48 o 
  -4  27   2      666.81      699.65     68.23 o 
  -3  27   2     5553.70     5252.36    164.43 o 
  -2  27   2      203.42      217.81     65.00 o 
  -1  27   2     6958.08     7102.90    165.45 o 
   0  27   2       23.14       28.33     42.12 o 
   1  27   2       44.86      188.37     49.31 o 
   2  27   2      672.24      509.80     71.03 o 
   3  27   2      968.41     1148.48     94.89 o 
   4  27   2      333.76      284.25     63.31 o 
   5  27   2     1202.65     1281.69     91.43 o 
   6  27   2      462.81      511.99     69.42 o 
   7  27   2      880.15      853.78     84.11 o 
   8  27   2       19.63       79.84     55.63 o 
   9  27   2      649.02      748.10     91.68 o 
  10  27   2       92.53      198.14     73.34 o 
 -10  28   2      219.50      182.22    108.41 o 
  -9  28   2        3.45       98.42     87.84 o 
  -8  28   2       38.10      183.73     80.69 o 
  -7  28   2        2.47      -55.88     56.94 o 
  -6  28   2      177.24      292.25     68.10 o 
  -5  28   2      800.03      748.98     80.55 o 
  -4  28   2       41.76       46.87     60.36 o 
  -3  28   2      130.48      168.42     54.60 o 
  -2  28   2     1210.18     1125.64     96.32 o 
  -1  28   2     1070.41     1205.60     87.01 o 
   0  28   2     1241.55     1171.53     85.02 o 
   1  28   2     6914.15     6368.77    277.60 o 
   2  28   2      112.29      188.03     54.86 o 
   3  28   2      664.23      742.69     83.01 o 
   4  28   2       64.34       65.57     67.77 o 
   5  28   2      181.77      181.67     69.17 o 
   6  28   2      813.59      825.19     80.57 o 
   7  28   2        9.36       28.20     54.90 o 
   8  28   2      265.00      354.68     71.43 o 
   9  28   2      154.17      371.01     74.25 o 
  10  28   2      423.83      409.72     81.38 o 
  -9  29   2      208.69      225.32     81.54 o 
  -8  29   2        3.04      142.84     82.19 o 
  -7  29   2     2414.76     2433.11    142.68 o 
  -6  29   2       24.45      -28.38     55.42 o 
  -5  29   2      534.81      638.22    122.43 o 
  -4  29   2       21.17       17.05     57.62 o 
  -3  29   2       17.18      111.75     54.61 o 
  -2  29   2       91.14      117.17     49.89 o 
  -1  29   2      647.56      633.62     69.34 o 
   0  29   2      304.09      358.95     59.65 o 
   1  29   2       36.53       72.31     48.71 o 
   2  29   2        2.14       -2.46     48.94 o 
   3  29   2        4.24      210.11     61.96 o 
   4  29   2      244.26      121.13     60.27 o 
   5  29   2        8.99        7.89     55.57 o 
   6  29   2        1.24       10.30     58.34 o 
   7  29   2      382.32      327.63     68.14 o 
   8  29   2       13.70       93.06     62.90 o 
   9  29   2       42.46       50.21     63.55 o 
  -8  30   2      337.16      371.96     78.53 o 
  -7  30   2       13.77        7.74     62.91 o 
  -6  30   2      624.08      895.74    139.81 o 
  -5  30   2      210.23      169.54     74.85 o 
  -4  30   2       48.40       99.60     85.55 o 
  -3  30   2      286.00      357.89     68.55 o 
  -2  30   2      109.23       72.21     69.90 o 
  -1  30   2       78.89      186.45     55.13 o 
   0  30   2      233.82      343.13     62.19 o 
   1  30   2      614.56      754.30    150.27 o 
   2  30   2      148.31      206.13     61.32 o 
   3  30   2      161.79      185.27     66.55 o 
   4  30   2      552.17      511.17     81.86 o 
   5  30   2      160.05      140.34     64.37 o 
   6  30   2      219.16      237.18     73.37 o 
   7  30   2      358.95      468.08     82.51 o 
   8  30   2      386.84      459.22     77.43 o 
  -8  31   2      323.99      159.05     73.78 o 
  -7  31   2     1625.46     1571.31    136.79 o 
  -6  31   2       46.29       60.76     69.02 o 
  -5  31   2      564.95      609.64    110.91 o 
  -4  31   2     1343.36     1329.13    108.61 o 
  -3  31   2      134.89      170.73     62.29 o 
  -2  31   2     1617.41     1564.71    103.48 o 
  -1  31   2     2817.95     2845.90    150.33 o 
   0  31   2      129.83      183.80     57.25 o 
   1  31   2      132.22      240.26     61.29 o 
   2  31   2      898.82      914.53     95.38 o 
   3  31   2      150.66      294.38     69.81 o 
   4  31   2      318.65      458.41     78.37 o 
   5  31   2     2285.97     2275.64    141.42 o 
   6  31   2      336.86      357.94     74.95 o 
   7  31   2      450.75      499.07     86.06 o 
  -7  32   2       57.87       99.52     87.08 o 
  -6  32   2       66.10      171.67    113.89 o 
  -5  32   2        2.15       27.32     69.64 o 
  -4  32   2       69.27      117.34     66.23 o 
  -3  32   2     1039.83      949.95     95.82 o 
  -2  32   2       28.06      130.72     60.20 o 
  -1  32   2     2363.52     2527.46    127.31 o 
   0  32   2      444.85      566.56     85.28 o 
   1  32   2     3436.63     3491.38    167.93 o 
   2  32   2        7.14       17.68     58.09 o 
   3  32   2      422.33      605.21     84.81 o 
   4  32   2      117.09      252.03     71.37 o 
   5  32   2        6.08      168.85     90.89 o 
   6  32   2        1.25       51.50    114.51 o 
   7  32   2      678.68      622.55     94.30 o 
  -6  33   2      405.32      539.26     92.20 o 
  -5  33   2      332.00      370.39     76.14 o 
  -4  33   2       28.28      155.42     67.81 o 
  -3  33   2      115.47      194.91     68.29 o 
  -2  33   2      424.43      473.72     79.32 o 
  -1  33   2       57.07       96.17     57.84 o 
   0  33   2      934.14     1270.50    108.95 o 
   1  33   2      220.02      263.77     68.55 o 
   2  33   2      130.36       96.09     68.55 o 
   3  33   2      613.42      592.77    101.57 o 
   4  33   2      425.71      400.81     80.22 o 
   5  33   2      159.54      249.20     74.37 o 
   6  33   2        0.05      136.63     75.44 o 
  -4  34   2      637.96      553.53     98.59 o 
  -3  34   2      349.31      391.69     75.91 o 
  -2  34   2      977.87     1047.73    128.16 o 
  -1  34   2      622.85      724.53     90.42 o 
   0  34   2      476.61      747.17     88.12 o 
   1  34   2       23.80      127.19     61.37 o 
   2  34   2       84.64      136.91     65.45 o 
   3  34   2        8.65      128.33     68.91 o 
   4  34   2        2.78       69.44     66.65 o 
  -2  35   2      296.39      392.74     86.98 o 
  -1  35   2      681.41      749.05     99.11 o 
   0  35   2       34.33      117.97     65.41 o 
   1  35   2      804.26      900.46     97.17 o 
   2  35   2     1147.05     1464.69    151.99 o 
 -15   0   3      310.59      539.32    119.20 o 
 -13   0   3     2930.13     3002.96    230.13 o 
 -11   0   3      705.00      689.52     87.19 o 
  -9   0   3     5279.06     4735.52    119.19 o 
  -7   0   3    20274.14    19204.55    284.67 o 
  -5   0   3    13817.88    14322.15    263.64 o 
  -3   0   3    40389.21    41557.48    587.80 o 
  -1   0   3     1650.83     1642.28     36.24 o 
   1   0   3        6.26       60.67     15.58 o 
   3   0   3    12078.79    11971.04    404.80 o 
   5   0   3    84787.69    92453.52   1535.76 o 
   7   0   3    29458.34    31548.98    500.56 o 
   9   0   3     1393.85     1316.03    146.83 o 
  11   0   3     1619.86     1568.28    130.97 o 
  13   0   3      506.30      574.59    119.29 o 
  15   0   3     1623.65     1531.90    184.85 o 
 -16   1   3      140.82      189.13     74.85 o 
 -15   1   3      206.96      261.63    100.68 o 
 -14   1   3        6.75       45.19     57.16 o 
 -13   1   3      864.51      980.06    138.64 o 
 -12   1   3     1747.31     1831.20    166.37 o 
 -11   1   3      366.48      437.79     58.90 o 
 -10   1   3      510.51      549.37     55.29 o 
  -9   1   3     2343.40     2414.54     75.98 o 
  -8   1   3      264.68      285.21     23.29 o 
  -7   1   3     5421.96     5103.97     89.32 o 
  -6   1   3      260.29      208.95     18.46 o 
  -5   1   3      338.40      386.27     25.60 o 
  -4   1   3     1979.75     1904.62     43.55 o 
  -3   1   3     9876.00    11006.55    124.07 o 
  -2   1   3      703.85      653.15     22.16 o 
  -1   1   3      494.62      384.67     17.25 o 
   0   1   3      625.61      720.70     18.96 o 
   1   1   3       22.25       28.15      8.84 o 
   2   1   3      153.60      109.02     13.75 o 
   3   1   3    10224.19    10987.85    122.65 o 
   4   1   3     8645.90     9011.54    136.33 o 
   5   1   3     8347.45     9331.87    147.17 o 
   6   1   3     3767.95     3634.32    139.42 o 
   7   1   3       98.26       74.83     32.47 o 
   8   1   3      669.71      708.22     84.74 o 
   9   1   3      334.73      442.50     43.10 o 
  10   1   3     1406.30     1409.99     78.41 o 
  11   1   3      755.20      709.12     58.20 o 
  12   1   3     2595.42     2651.68    110.69 o 
  13   1   3      409.87      560.55    128.61 o 
  14   1   3       29.48      118.96     72.53 o 
  15   1   3      633.78      584.91     94.78 o 
  16   1   3       23.25       71.80     77.18 o 
 -16   2   3        0.10       51.65     70.54 o 
 -15   2   3       24.48      238.90     74.03 o 
 -14   2   3       23.41      214.93     65.58 o 
 -13   2   3      885.92      946.30    100.04 o 
 -12   2   3      319.62      299.14     60.71 o 
 -11   2   3     1591.65     1505.47     94.72 o 
 -10   2   3      439.10      386.21     53.40 o 
  -9   2   3     2598.76     2644.62     58.67 o 
  -8   2   3      774.93      901.65     38.84 o 
  -7   2   3       34.07       53.19     20.20 o 
  -6   2   3     2792.13     2982.60     54.16 o 
  -5   2   3      251.08      255.21     25.93 o 
  -4   2   3     4794.68     4870.36     74.30 o 
  -3   2   3     6022.26     6476.08     85.25 o 
  -2   2   3    70707.77    76643.96    665.39 o 
  -1   2   3      482.14      475.24     19.00 o 
   0   2   3      788.35      818.20     21.77 o 
   1   2   3       57.34       84.40     10.06 o 
   2   2   3    16832.73    18111.40    165.89 o 
   3   2   3     6734.28     7271.34     97.55 o 
   4   2   3       40.49       22.37     20.82 o 
   5   2   3     8867.73     9521.04    149.72 o 
   6   2   3      688.04      821.54     53.93 o 
   7   2   3    16878.25    15952.01    232.55 o 
   8   2   3        6.14        3.03     28.76 o 
   9   2   3     3380.68     3432.33    104.18 o 
  10   2   3      150.68      218.53     44.93 o 
  11   2   3     1756.14     1518.06     88.53 o 
  12   2   3       22.11      -16.35     40.07 o 
  13   2   3     3690.26     3645.54    173.12 o 
  14   2   3      742.96      884.47    125.66 o 
  15   2   3      925.80     1024.30    113.90 o 
  16   2   3      281.01      437.04     92.86 o 
 -16   3   3      234.51      180.14     78.74 o 
 -15   3   3       42.37       32.63     74.40 o 
 -14   3   3      997.69     1223.09    114.92 o 
 -13   3   3       35.32       50.91     54.23 o 
 -12   3   3     3821.46     3819.46    192.98 o 
 -11   3   3       30.03       43.61     38.99 o 
 -10   3   3      458.13      422.45     55.31 o 
  -9   3   3      671.73      745.78     39.46 o 
  -8   3   3      822.31      933.26     40.01 o 
  -7   3   3     1316.88     1310.96     51.43 o 
  -6   3   3     3849.16     3447.92     59.73 o 
  -5   3   3     1418.05     1519.41     37.79 o 
  -4   3   3      659.82      755.63     28.83 o 
  -3   3   3    11659.55    13036.75    131.73 o 
  -2   3   3      343.95      354.71     19.29 o 
  -1   3   3     1513.42     1431.46     38.95 o 
   0   3   3     5209.85     5968.36     67.46 o 
   1   3   3      255.73      413.95     22.33 o 
   2   3   3     6283.79     6444.17     82.45 o 
   3   3   3     1905.00     1765.57     44.00 o 
   4   3   3    43054.46    45390.91    561.27 o 
   5   3   3    19306.47    20237.17    293.27 o 
   6   3   3     2616.50     2695.94     88.73 o 
   7   3   3       18.52        9.98     32.07 o 
   8   3   3      620.05      666.88     61.41 o 
   9   3   3     1410.89     1567.65     93.02 o 
  10   3   3      374.58      462.90     61.31 o 
  11   3   3     3292.58     3297.05    120.55 o 
  12   3   3      444.61      508.05     51.55 o 
  13   3   3      494.73      609.38     72.88 o 
  14   3   3        0.63       65.49     61.09 o 
  15   3   3      993.86      902.83    107.71 o 
  16   3   3       50.47       11.44    111.28 o 
 -16   4   3      237.62      404.29     90.40 o 
 -15   4   3      721.65      673.22     91.98 o 
 -14   4   3      720.45      722.26     92.89 o 
 -13   4   3       19.40       83.46     54.86 o 
 -12   4   3        7.69       43.82     46.52 o 
 -11   4   3     4651.08     4651.51    146.72 o 
 -10   4   3      260.10      318.98     51.40 o 
  -9   4   3     8382.85     7724.92    151.87 o 
  -8   4   3     2680.42     2817.95     65.53 o 
  -7   4   3    27534.79    26862.01    266.67 o 
  -6   4   3     1393.89     1438.23     41.61 o 
  -5   4   3      358.27      448.84     31.42 o 
  -4   4   3     5541.50     5797.92     98.99 o 
  -3   4   3     4552.18     4931.63     66.80 o 
  -2   4   3    38274.01    41453.11    352.60 o 
  -1   4   3     7080.49     7073.17     79.97 o 
   0   4   3     5883.48     6629.49     74.85 o 
   1   4   3      257.08      291.12     20.92 o 
   2   4   3     2903.70     3140.82     48.42 o 
   3   4   3     3396.84     3524.25     63.24 o 
   4   4   3     2235.56     2231.70     70.65 o 
   5   4   3    12654.50    12561.40    206.77 o 
   6   4   3      825.20      820.99     58.98 o 
   7   4   3     4567.58     4639.18    180.89 o 
   8   4   3        0.61      -44.31     29.54 o 
   9   4   3       52.84      123.92     41.76 o 
  10   4   3       88.28      117.35     46.97 o 
  11   4   3      475.89      483.22     61.02 o 
  12   4   3        1.98       61.12     35.60 o 
  13   4   3      635.47      735.36     68.56 o 
  14   4   3       22.83      -29.30     57.86 o 
  15   4   3       70.49       20.74     66.15 o 
  16   4   3       66.86      189.91     82.87 o 
 -16   5   3       36.84       56.98    148.52 o 
 -15   5   3      435.52      470.97    128.94 o 
 -14   5   3        4.23      185.64     61.56 o 
 -13   5   3      589.40      532.53     71.05 o 
 -12   5   3     1229.90     1297.23     92.65 o 
 -11   5   3     1072.36     1091.40    100.44 o 
 -10   5   3       69.08       27.33     39.00 o 
  -9   5   3      560.34      687.54     52.03 o 
  -8   5   3      445.49      553.99     35.97 o 
  -7   5   3     5901.00     5769.56     94.97 o 
  -6   5   3     2537.41     2877.46     58.41 o 
  -5   5   3    14059.60    14119.07    153.57 o 
  -4   5   3     5903.08     6006.79     80.92 o 
  -3   5   3    14598.28    15100.60    152.11 o 
  -2   5   3    23173.88    25094.99    227.44 o 
  -1   5   3   118351.41   125312.98   1001.98 o 
   0   5   3    12987.08    14889.14    142.91 o 
   1   5   3    36688.66    38553.67    376.12 o 
   2   5   3     3133.50     3144.00     59.08 o 
   3   5   3        3.58      -24.35     16.23 o 
   4   5   3      252.24      207.13     31.65 o 
   5   5   3    14748.20    15424.91    241.68 o 
   6   5   3      450.01      717.14     56.55 o 
   7   5   3     6063.94     5681.56    138.18 o 
   8   5   3     3250.96     3124.88    127.16 o 
   9   5   3    10463.14    10054.05    223.27 o 
  10   5   3     1213.39     1258.21     92.29 o 
  11   5   3      672.90      586.68     65.26 o 
  12   5   3     3894.88     3822.77    126.35 o 
  13   5   3     1078.28     1102.43     80.75 o 
  14   5   3      263.79      195.84     66.61 o 
  15   5   3      196.71      189.55     72.99 o 
  16   5   3        3.40      115.52     79.95 o 
 -15   6   3      267.17      348.69     77.90 o 
 -14   6   3     1475.58     1704.73    133.68 o 
 -13   6   3      283.10      218.89     61.48 o 
 -12   6   3      921.03     1050.83    108.45 o 
 -11   6   3     1095.93     1188.98     86.82 o 
 -10   6   3     1409.75     1518.70    104.60 o 
  -9   6   3       91.04      116.21     34.46 o 
  -8   6   3      379.39      409.77     36.96 o 
  -7   6   3     5618.63     5532.54     99.83 o 
  -6   6   3     4681.21     4368.63     74.77 o 
  -5   6   3     3308.91     3676.23     64.36 o 
  -4   6   3      958.41      998.63     37.47 o 
  -3   6   3     3225.04     3489.88     56.96 o 
  -2   6   3      457.97      502.24     25.19 o 
  -1   6   3        6.46       10.66     18.29 o 
   0   6   3     1052.69     1036.71     30.52 o 
   1   6   3    21675.36    20946.41    206.40 o 
   2   6   3    14077.97    14368.74    170.38 o 
   3   6   3       92.31      162.41     25.29 o 
   4   6   3     1702.31     1900.59     69.79 o 
   5   6   3     6132.82     6456.07    135.91 o 
   6   6   3     4971.28     4496.05    141.84 o 
   7   6   3     1383.40     1302.34    186.51 o 
   8   6   3     3262.03     3140.10    114.17 o 
   9   6   3      398.30      407.39     57.50 o 
  10   6   3    10321.55     9367.48    212.56 o 
  11   6   3      746.17      700.91     95.75 o 
  12   6   3      241.05      249.27     49.42 o 
  13   6   3      950.92     1020.79     91.28 o 
  14   6   3      718.12      832.60    108.55 o 
  15   6   3      848.22      912.38    109.67 o 
 -15   7   3      145.43      168.06    102.46 o 
 -14   7   3      483.14      487.26     86.08 o 
 -13   7   3       79.54      117.08     51.59 o 
 -12   7   3     1529.01     1789.17    128.57 o 
 -11   7   3     2586.48     2630.66    119.59 o 
 -10   7   3       49.34       68.42     35.05 o 
  -9   7   3     5961.87     5809.08    143.14 o 
  -8   7   3     1205.09     1241.08     52.87 o 
  -7   7   3     9155.39     9031.78    130.32 o 
  -6   7   3    57340.32    58030.44    545.29 o 
  -5   7   3    12490.11    11895.87    146.89 o 
  -4   7   3    15360.27    15199.11    171.55 o 
  -3   7   3     3048.47     2827.94     52.09 o 
  -2   7   3     6104.59     5938.86     78.25 o 
  -1   7   3     1272.66     1447.01     39.85 o 
   0   7   3    16600.45    18464.41    207.28 o 
   1   7   3      701.52      866.18     37.50 o 
   2   7   3      350.07      279.90     26.19 o 
   3   7   3      669.99      780.52     46.44 o 
   4   7   3     1317.63     1228.50     62.51 o 
   5   7   3     5197.05     5181.16    120.44 o 
   6   7   3     8315.18     7854.18    180.89 o 
   7   7   3      169.17      147.21     39.17 o 
   8   7   3     5803.28     5418.36    143.87 o 
   9   7   3     1129.82      965.35     78.50 o 
  10   7   3      365.17      487.32     64.03 o 
  11   7   3     6065.50     5562.57    154.16 o 
  12   7   3      224.35      285.00     51.22 o 
  13   7   3     2040.02     2111.79    121.99 o 
  14   7   3       14.73      152.35     66.75 o 
  15   7   3     2054.32     2046.12    150.56 o 
 -15   8   3      253.27      385.52     95.27 o 
 -14   8   3      120.46      143.94     67.98 o 
 -13   8   3       98.53      126.87     59.44 o 
 -12   8   3     7306.32     6357.27    169.51 o 
 -11   8   3     2610.78     2737.45    120.85 o 
 -10   8   3     4999.82     4585.32    116.92 o 
  -9   8   3      721.72      792.84     48.36 o 
  -8   8   3    30560.98    29613.34    321.46 o 
  -7   8   3     7219.49     6354.11    105.99 o 
  -6   8   3     2897.78     2782.89     67.23 o 
  -5   8   3     1009.78     1161.81     44.82 o 
  -4   8   3     7961.84     8632.96    114.89 o 
  -3   8   3     4138.91     3898.30     67.56 o 
  -2   8   3    13805.98    14412.16    160.18 o 
  -1   8   3     4509.81     4566.44     71.25 o 
   0   8   3    34898.54    37329.12    419.07 o 
   1   8   3      221.52      238.02     26.22 o 
   2   8   3      259.99      304.62     28.06 o 
   3   8   3        2.90       12.28     19.63 o 
   4   8   3     8702.20     8359.84    157.98 o 
   5   8   3     1897.02     1836.92     80.67 o 
   6   8   3     1791.94     2010.06     89.02 o 
   7   8   3     4027.13     4029.37    138.49 o 
   8   8   3     1875.33     1935.08     99.48 o 
   9   8   3     1941.64     1741.49    101.12 o 
  10   8   3     1062.20     1097.99     81.13 o 
  11   8   3        6.17       32.19     45.63 o 
  12   8   3     1060.18     1182.71     80.53 o 
  13   8   3      108.47      106.69     56.91 o 
  14   8   3     1712.89     1745.10    137.58 o 
  15   8   3       15.92      176.93     96.60 o 
 -15   9   3        1.31      188.85     81.00 o 
 -14   9   3       61.02      150.57     94.18 o 
 -13   9   3       41.01       62.89     96.58 o 
 -12   9   3      355.66      415.83     61.39 o 
 -11   9   3       14.61      100.60     45.92 o 
 -10   9   3     3797.53     3657.41    134.07 o 
  -9   9   3     5602.28     5105.91    102.60 o 
  -8   9   3      215.43      297.16     34.27 o 
  -7   9   3     7645.19     7613.11    120.51 o 
  -6   9   3      571.55      650.96     50.13 o 
  -5   9   3    27326.87    28007.07    291.03 o 
  -4   9   3      924.64     1080.47     41.82 o 
  -3   9   3    59112.09    64158.33    584.34 o 
  -2   9   3     1678.23     1716.43     59.60 o 
  -1   9   3     7030.22     7502.57    112.45 o 
   0   9   3    17865.10    17875.46    232.16 o 
   1   9   3     6823.53     7020.39    107.16 o 
   2   9   3     4592.11     4837.02     87.11 o 
   3   9   3       40.77        7.18     21.58 o 
   4   9   3     3561.31     3296.87     96.91 o 
   5   9   3     1357.63     1469.33     75.79 o 
   6   9   3    17005.53    16267.70    271.50 o 
   7   9   3     1234.17     1205.97     93.02 o 
   8   9   3      169.98       85.79     39.87 o 
   9   9   3     8992.73     8329.82    195.79 o 
  10   9   3      210.95      192.52     52.92 o 
  11   9   3     2202.46     2243.58    126.90 o 
  12   9   3     5908.38     5606.94    161.07 o 
  13   9   3     1959.45     2155.67    138.13 o 
  14   9   3      143.55      163.61     77.13 o 
  15   9   3     1060.10     1100.98    135.54 o 
 -15  10   3       18.09       81.45     95.85 o 
 -14  10   3     4177.51     3937.29    384.22 o 
 -13  10   3      127.25      116.32     70.71 o 
 -12  10   3      892.83      939.69     93.72 o 
 -11  10   3     3304.00     3161.71    128.03 o 
 -10  10   3     6530.27     6468.01    139.00 o 
  -9  10   3     1154.59     1193.87     58.21 o 
  -8  10   3     4505.50     4397.68     93.24 o 
  -7  10   3     1557.38     1515.81     58.54 o 
  -6  10   3    21309.28    20982.58    240.90 o 
  -5  10   3     8006.64     8847.98    175.32 o 
  -4  10   3     2119.93     2605.46     59.58 o 
  -3  10   3     4444.48     4832.69     90.33 o 
  -2  10   3     4223.96     3783.69     66.87 o 
  -1  10   3     5023.28     5408.98    106.39 o 
   0  10   3    11010.17    10943.80    147.89 o 
   1  10   3     5257.18     5484.27    102.90 o 
   2  10   3     3485.68     3466.78     74.66 o 
   3  10   3      335.45      347.66     24.21 o 
   4  10   3    10764.01    10913.55    196.78 o 
   5  10   3     3424.04     3589.38    104.55 o 
   6  10   3    12889.60    12871.53    233.20 o 
   7  10   3        2.69       10.59     32.32 o 
   8  10   3     4592.84     4190.74    132.82 o 
   9  10   3      572.22      580.92     67.17 o 
  10  10   3    15003.42    13821.10    410.16 o 
  11  10   3       31.90       32.06     48.32 o 
  12  10   3      696.24      798.74     67.94 o 
  13  10   3      477.60      471.64     67.27 o 
  14  10   3      489.12      572.50     97.74 o 
  15  10   3      188.09      356.81     90.31 o 
 -15  11   3       84.58       92.03     77.30 o 
 -14  11   3      193.42      148.55     85.28 o 
 -13  11   3      297.54      412.10     86.05 o 
 -12  11   3     1928.37     1962.91    159.66 o 
 -11  11   3      702.53      854.38     87.25 o 
 -10  11   3       63.28       72.06     36.75 o 
  -9  11   3     2826.21     2758.02    131.93 o 
  -8  11   3      280.09      238.00     33.00 o 
  -7  11   3    11861.90    11808.14    163.49 o 
  -6  11   3     6490.02     6205.07    104.59 o 
  -5  11   3    27142.04    26460.04    282.26 o 
  -4  11   3     4072.44     4120.55     76.14 o 
  -3  11   3    13523.80    13480.25    160.60 o 
  -2  11   3      573.65      561.41     38.94 o 
  -1  11   3    21183.22    23086.90    266.23 o 
   0  11   3    19467.54    19127.62    228.19 o 
   1  11   3      624.72      780.57     42.04 o 
   2  11   3     2169.69     1812.20     59.68 o 
   3  11   3      671.05      871.44     35.90 o 
   4  11   3     6835.37     7073.06    152.58 o 
   5  11   3     1334.45     1391.22     79.39 o 
   6  11   3     4289.97     4235.62    282.90 o 
   7  11   3     4417.51     4009.21    125.55 o 
   8  11   3     1243.08     1187.92     85.52 o 
   9  11   3      900.18      881.62     71.62 o 
  10  11   3      783.96      606.39     67.33 o 
  11  11   3     4575.84     4402.76    128.46 o 
  12  11   3      222.45      234.35     55.01 o 
  13  11   3     2277.21     2320.47    147.25 o 
  14  11   3        5.25      -65.45     65.83 o 
  15  11   3     1731.43     2139.36    184.57 o 
 -15  12   3      253.35      368.67    251.83 o 
 -14  12   3     1345.99     1467.60    145.82 o 
 -13  12   3       27.09      161.97     81.99 o 
 -12  12   3        4.97       34.08     81.58 o 
 -11  12   3       76.16      109.29     54.72 o 
 -10  12   3     2738.08     2555.68    129.41 o 
  -9  12   3     2959.38     3158.35     87.74 o 
  -8  12   3     5342.49     5138.50    129.82 o 
  -7  12   3      455.68      562.86     52.05 o 
  -6  12   3      150.07      173.91     28.41 o 
  -5  12   3      276.33      266.26     28.52 o 
  -4  12   3     1178.76      997.57     41.34 o 
  -3  12   3     1507.29     1396.26     59.33 o 
  -2  12   3    21453.73    21528.63    257.75 o 
  -1  12   3     1002.46     1274.82     74.20 o 
   0  12   3    11547.99    11564.58    182.62 o 
   1  12   3     1570.94     1758.60     60.39 o 
   2  12   3       38.00       49.73     24.94 o 
   3  12   3       13.41       34.45     18.85 o 
   4  12   3     2013.42     1672.28     89.79 o 
   5  12   3        0.59      -10.02     29.13 o 
   6  12   3     3080.69     2881.73    113.40 o 
   7  12   3     7857.48     7565.08    178.50 o 
   8  12   3      803.45      939.05     77.78 o 
   9  12   3     2108.82     2189.48    106.42 o 
  10  12   3      198.18      203.05     47.29 o 
  11  12   3      309.77      342.76     52.50 o 
  12  12   3      183.94      239.43     57.81 o 
  13  12   3      205.21      244.26    127.94 o 
  14  12   3       53.43       51.52     86.11 o 
  15  12   3       93.25      124.39     89.37 o 
 -15  13   3       13.70      149.93     84.12 o 
 -14  13   3      453.21      785.89    114.59 o 
 -13  13   3       41.13      227.80     76.28 o 
 -12  13   3      851.65     1021.30    118.82 o 
 -11  13   3      584.28      492.24     90.93 o 
 -10  13   3      722.92      798.97     71.30 o 
  -9  13   3     1810.88     1818.13    101.93 o 
  -8  13   3     3175.06     2891.46     83.14 o 
  -7  13   3       18.94        9.95     24.95 o 
  -6  13   3      175.98      259.33     30.38 o 
  -5  13   3     5296.57     4864.60    114.54 o 
  -4  13   3        1.62      -15.69     22.17 o 
  -3  13   3     3496.51     3736.27     86.25 o 
  -2  13   3      428.99      379.11     36.69 o 
  -1  13   3    24105.37    24729.02    289.15 o 
   0  13   3     5272.91     5005.72     96.83 o 
   1  13   3      295.72      424.96     45.13 o 
   2  13   3     3650.78     3408.75     70.32 o 
   3  13   3     1181.17     1543.51     50.10 o 
   4  13   3       99.15      148.64     26.04 o 
   5  13   3    18434.90    17480.57    294.36 o 
   6  13   3     6632.41     6603.75    162.02 o 
   7  13   3      305.27      355.18     62.38 o 
   8  13   3      121.77      106.51     61.50 o 
   9  13   3     2010.76     1936.34    104.41 o 
  10  13   3       17.77       62.04     47.22 o 
  11  13   3     7170.74     6881.55    181.85 o 
  12  13   3     2085.23     2188.38    123.02 o 
  13  13   3      430.03      382.76     78.19 o 
  14  13   3       29.70      203.69    103.10 o 
  15  13   3      261.96      343.42    117.39 o 
 -14  14   3      105.87      195.66     79.09 o 
 -13  14   3     1164.99     1367.28    166.79 o 
 -12  14   3       49.83      167.25     75.47 o 
 -11  14   3        0.43       82.17     68.76 o 
 -10  14   3     4596.34     4405.96    154.43 o 
  -9  14   3       71.47       26.45     40.31 o 
  -8  14   3      553.36      638.42     60.77 o 
  -7  14   3      919.10      957.15     62.30 o 
  -6  14   3     1972.32     1845.79     83.34 o 
  -5  14   3     9925.07     9443.55    162.66 o 
  -4  14   3      258.64      306.37     36.96 o 
  -3  14   3    16089.97    16921.71    225.38 o 
  -2  14   3     4843.79     5259.78    116.23 o 
  -1  14   3       71.88      179.05     29.91 o 
   0  14   3     1323.08     1292.66     77.54 o 
   1  14   3     3263.58     3399.04     81.40 o 
   2  14   3     1835.82     2121.05     61.28 o 
   3  14   3     1802.45     1786.81     55.15 o 
   4  14   3     5841.81     5843.69    132.01 o 
   5  14   3     1306.73     1423.68     85.87 o 
   6  14   3    13462.34    13541.35    329.69 o 
   7  14   3     4391.97     4423.48    177.91 o 
   8  14   3     1472.32     1353.87     86.20 o 
   9  14   3      247.96      192.94     50.48 o 
  10  14   3     7538.83     7008.18    176.09 o 
  11  14   3      253.46      234.75     56.49 o 
  12  14   3        0.99       32.84     51.60 o 
  13  14   3      395.05      347.26     79.56 o 
  14  14   3       34.30      196.79    111.89 o 
 -14  15   3      135.67      170.54    100.70 o 
 -13  15   3     3453.22     3153.61    216.66 o 
 -12  15   3        1.31      114.60     74.19 o 
 -11  15   3     2286.82     2566.80    241.42 o 
 -10  15   3        1.25       64.18     54.33 o 
  -9  15   3      484.29      633.33     64.44 o 
  -8  15   3      843.04      804.85     60.92 o 
  -7  15   3     5524.98     5149.09    136.76 o 
  -6  15   3     2092.00     2027.09     82.26 o 
  -5  15   3     1184.30     1090.40     62.42 o 
  -4  15   3       96.80       88.97     29.68 o 
  -3  15   3      500.66      532.20     44.15 o 
  -2  15   3      210.83      163.36     32.68 o 
  -1  15   3    13578.75    13502.69    191.47 o 
   0  15   3       21.49       10.99     23.84 o 
   1  15   3    18266.71    18057.12    319.94 o 
   2  15   3      653.96      755.17     42.07 o 
   3  15   3    12162.24    12456.58    162.48 o 
   4  15   3      192.32      226.50     34.55 o 
   5  15   3      323.37      356.59     39.12 o 
   6  15   3     5180.00     5000.82    147.02 o 
   7  15   3       72.85       97.88     39.93 o 
   8  15   3     1566.02     1570.10     95.02 o 
   9  15   3     2538.14     2368.66    117.54 o 
  10  15   3      113.38      134.24     69.98 o 
  11  15   3       78.99       -2.26     50.07 o 
  12  15   3      771.59      807.62     86.23 o 
  13  15   3        0.17       25.26     64.64 o 
  14  15   3      205.42      297.64     95.45 o 
 -14  16   3      579.19      590.25    109.81 o 
 -13  16   3      527.69      644.43    120.07 o 
 -12  16   3      137.38      241.90     81.58 o 
 -11  16   3      133.43      209.44     80.23 o 
 -10  16   3      794.29      873.33     89.91 o 
  -9  16   3      303.37      273.52     53.24 o 
  -8  16   3      615.59      615.74     56.52 o 
  -7  16   3     1397.53     1524.61     77.89 o 
  -6  16   3     1241.83     1423.27     73.39 o 
  -5  16   3     5962.33     5763.40    122.97 o 
  -4  16   3     5579.52     5591.10    124.98 o 
  -3  16   3     3511.02     3371.41     89.63 o 
  -2  16   3     2600.45     2385.61     81.06 o 
  -1  16   3     6467.39     6344.21    129.36 o 
   0  16   3    24890.53    24641.18    299.78 o 
   1  16   3     5678.72     5597.39    111.89 o 
   2  16   3        0.85        3.95     22.29 o 
   3  16   3     5480.60     5646.15     99.85 o 
   4  16   3        2.68      -20.81     25.14 o 
   5  16   3     1809.23     1737.10     66.27 o 
   6  16   3      973.60     1073.70     78.48 o 
   7  16   3      506.60      487.62     58.26 o 
   8  16   3      261.40      249.38     55.68 o 
   9  16   3      150.93      221.38     51.22 o 
  10  16   3       15.81       18.06     49.53 o 
  11  16   3       10.80      -50.28     48.61 o 
  12  16   3      180.77      191.68     70.41 o 
  13  16   3     1264.24     1068.45    116.25 o 
  14  16   3      435.86      487.78    128.34 o 
 -14  17   3       51.63      172.06     95.84 o 
 -13  17   3      123.68      149.78     77.67 o 
 -12  17   3       48.11      129.25    102.64 o 
 -11  17   3        7.63       69.77     70.49 o 
 -10  17   3        1.01       76.57     58.58 o 
  -9  17   3       37.80       62.71     50.22 o 
  -8  17   3      321.49      405.65     49.16 o 
  -7  17   3     4427.93     4016.94    113.47 o 
  -6  17   3     1232.29     1347.27     73.92 o 
  -5  17   3     1131.79     1296.82     71.00 o 
  -4  17   3      861.90     1001.39     62.34 o 
  -3  17   3     1080.43     1347.40     81.12 o 
  -2  17   3     1109.05     1181.48     63.47 o 
  -1  17   3    15127.79    14448.32    184.21 o 
   0  17   3      490.25      498.08     38.77 o 
   1  17   3      842.65      760.12     46.35 o 
   2  17   3      579.16      645.57     43.29 o 
   3  17   3     2758.34     2560.68     67.06 o 
   4  17   3     1232.05     1368.26     60.26 o 
   5  17   3    10250.90     9536.60    371.34 o 
   6  17   3      351.26      403.04     56.71 o 
   7  17   3        8.64       34.22     55.19 o 
   8  17   3      338.75      319.22     64.54 o 
   9  17   3       92.82      173.19     52.10 o 
  10  17   3      434.18      507.65     73.19 o 
  11  17   3     3375.62     3543.78    153.78 o 
  12  17   3      219.43      229.53     73.10 o 
  13  17   3      424.60      379.48     94.20 o 
  14  17   3       87.40      209.38    139.77 o 
 -13  18   3      168.64       98.58     91.67 o 
 -12  18   3       84.20      130.16     78.59 o 
 -11  18   3     1845.35     1869.44    136.69 o 
 -10  18   3      693.29      799.14     93.57 o 
  -9  18   3      323.79      356.32     70.82 o 
  -8  18   3     1776.54     1793.80     95.16 o 
  -7  18   3      596.45      702.68     59.89 o 
  -6  18   3     2891.70     2910.41    133.09 o 
  -5  18   3     5034.97     4452.25    112.43 o 
  -4  18   3       39.47       81.89     33.58 o 
  -3  18   3        6.09        9.00     27.96 o 
  -2  18   3      181.18      157.08     34.96 o 
  -1  18   3      586.12      710.44     43.31 o 
   0  18   3      929.36     1018.06     51.31 o 
   1  18   3     3849.90     3924.25     86.94 o 
   2  18   3      811.36      912.62     55.46 o 
   3  18   3     1246.85     1294.49     63.39 o 
   4  18   3        2.90      -35.57     36.91 o 
   5  18   3        4.56       15.04     46.28 o 
   6  18   3     5508.54     4874.54    144.00 o 
   7  18   3     6536.24     6429.71    165.06 o 
   8  18   3      988.19      915.94     81.52 o 
   9  18   3     7407.35     7232.17    185.36 o 
  10  18   3     2624.33     2501.00    132.47 o 
  11  18   3      887.65      958.38     90.59 o 
  12  18   3      579.18      685.47    112.96 o 
  13  18   3      385.65      382.36     99.99 o 
 -13  19   3     2254.95     2467.25    198.41 o 
 -12  19   3      601.25      718.08    117.45 o 
 -11  19   3     2213.93     2399.39    155.63 o 
 -10  19   3       10.55       43.35     59.57 o 
  -9  19   3       77.37      111.27     61.18 o 
  -8  19   3     1249.94     1218.59     77.90 o 
  -7  19   3     2064.23     2362.64    114.69 o 
  -6  19   3       10.75      -34.77     36.33 o 
  -5  19   3     5592.28     5337.77    126.37 o 
  -4  19   3      140.65       77.23     35.20 o 
  -3  19   3     2287.02     2159.94     87.53 o 
  -2  19   3     1903.09     2078.19     84.48 o 
  -1  19   3      436.82      441.17     37.69 o 
   0  19   3     2280.77     2484.88     75.13 o 
   1  19   3     7114.09     6813.21    111.02 o 
   2  19   3     4318.72     4352.82     88.05 o 
   3  19   3       87.08      157.11     29.59 o 
   4  19   3      993.03     1002.14     57.19 o 
   5  19   3      503.80      546.76     57.44 o 
   6  19   3        2.57      -69.64     47.15 o 
   7  19   3      148.71      152.64     52.14 o 
   8  19   3       47.19       26.01     47.24 o 
   9  19   3      262.91      319.94     63.28 o 
  10  19   3        4.85       51.88     53.99 o 
  11  19   3       22.05       44.74     56.86 o 
  12  19   3       52.49       76.40     72.94 o 
  13  19   3       95.31       30.51     75.45 o 
 -13  20   3        1.65       84.60     82.76 o 
 -12  20   3        7.64       44.74     79.56 o 
 -11  20   3      589.98      845.13    104.12 o 
 -10  20   3      372.28      329.30     79.10 o 
  -9  20   3     2732.61     2795.94    155.47 o 
  -8  20   3       92.76      102.19     56.29 o 
  -7  20   3     8274.25     7714.04    162.81 o 
  -6  20   3      552.92      615.89     58.82 o 
  -5  20   3      870.89      939.13     65.98 o 
  -4  20   3        7.16       24.64     34.02 o 
  -3  20   3     1579.48     1754.07     85.04 o 
  -2  20   3        8.66       -6.35     31.10 o 
  -1  20   3     4270.64     4302.68    108.29 o 
   0  20   3    11279.88    10479.59    157.86 o 
   1  20   3     2655.72     2769.64     75.91 o 
   2  20   3     3198.70     3057.38    140.95 o 
   3  20   3     3931.39     3684.92    140.77 o 
   4  20   3      623.25      756.68     63.86 o 
   5  20   3     1083.02     1106.16     76.11 o 
   6  20   3     1337.88     1410.81     95.10 o 
   7  20   3      445.61      381.45     64.01 o 
   8  20   3       63.73       81.81     51.68 o 
   9  20   3      992.15      926.46     94.95 o 
  10  20   3      288.41      293.02     66.51 o 
  11  20   3     2873.91     2877.90    155.22 o 
  12  20   3      549.08      436.73     93.37 o 
  13  20   3       28.46       19.52     75.60 o 
 -13  21   3      105.57      131.89     88.37 o 
 -12  21   3       14.41       32.60     81.90 o 
 -11  21   3      201.49      201.68    159.75 o 
 -10  21   3      346.24      414.87     83.90 o 
  -9  21   3       29.34       48.10     62.96 o 
  -8  21   3       60.14       88.32     52.25 o 
  -7  21   3     6513.71     6186.51    146.34 o 
  -6  21   3       10.84        4.79     37.39 o 
  -5  21   3       39.47       72.48     39.79 o 
  -4  21   3     3642.98     3564.90    181.18 o 
  -3  21   3     1807.24     1708.47     83.89 o 
  -2  21   3      746.31      804.94     62.41 o 
  -1  21   3     5421.53     5136.24    120.82 o 
   0  21   3     3041.04     2993.05     85.26 o 
   1  21   3     3850.35     3881.07     97.06 o 
   2  21   3      159.78      225.14     38.85 o 
   3  21   3       11.48       65.58     33.84 o 
   4  21   3      851.64      927.29     69.27 o 
   5  21   3    13139.20    12427.89    266.69 o 
   6  21   3       46.71       55.46     44.48 o 
   7  21   3       86.44      118.23     50.61 o 
   8  21   3     3448.22     3199.62    143.66 o 
   9  21   3      453.47      518.93     73.41 o 
  10  21   3     1259.16     1229.94    102.58 o 
  11  21   3     1036.14     1018.26     99.72 o 
  12  21   3     1225.64     1268.52    130.91 o 
  13  21   3       23.82      -37.99     72.85 o 
 -12  22   3      509.52      806.35    152.92 o 
 -11  22   3      147.82      234.14     76.03 o 
 -10  22   3     2829.04     3093.46    175.76 o 
  -9  22   3      203.79      321.02     76.43 o 
  -8  22   3     3341.16     3113.98    140.02 o 
  -7  22   3      713.75      758.10     78.29 o 
  -6  22   3     2237.95     2129.06    100.14 o 
  -5  22   3     4373.16     4069.85    138.86 o 
  -4  22   3     1662.45     1541.32     84.46 o 
  -3  22   3      356.40      329.54     48.52 o 
  -2  22   3        9.38       19.76     35.59 o 
  -1  22   3       86.67      117.48     38.44 o 
   0  22   3      346.01      370.63     48.20 o 
   1  22   3     2664.45     2549.87     86.49 o 
   2  22   3     6252.50     5754.85    148.62 o 
   3  22   3      775.69      725.31     56.28 o 
   4  22   3      515.37      483.07     74.51 o 
   5  22   3      222.93      108.91     59.82 o 
   6  22   3      579.97      542.62     63.55 o 
   7  22   3     1212.92     1258.65     96.31 o 
   8  22   3       60.98       39.56     59.65 o 
   9  22   3      478.66      565.46     78.16 o 
  10  22   3      256.01      308.43     71.39 o 
  11  22   3      149.67      136.52     65.23 o 
  12  22   3        8.05      -31.88     97.54 o 
 -12  23   3      663.99      691.20    130.19 o 
 -11  23   3      799.01      952.63    113.09 o 
 -10  23   3      386.08      536.93    116.34 o 
  -9  23   3      211.70      143.26     71.25 o 
  -8  23   3     2712.37     2762.41    136.80 o 
  -7  23   3      145.58      144.79     54.70 o 
  -6  23   3    13137.97    12142.02    264.07 o 
  -5  23   3      375.16      275.75     51.17 o 
  -4  23   3     6613.06     6414.05    147.79 o 
  -3  23   3      171.32      145.66     43.97 o 
  -2  23   3     2746.97     2587.33    102.37 o 
  -1  23   3     3303.81     3459.40    113.62 o 
   0  23   3      608.99      634.02     54.54 o 
   1  23   3     6194.23     5929.47    138.52 o 
   2  23   3     2052.38     2171.16     91.90 o 
   3  23   3       65.65      107.72     43.80 o 
   4  23   3     1888.18     1833.85     96.84 o 
   5  23   3        2.03       -2.58     42.03 o 
   6  23   3     4691.88     4459.86    147.70 o 
   7  23   3        3.01       37.68     47.88 o 
   8  23   3     1554.17     1686.77    113.35 o 
   9  23   3      157.67      100.97     74.81 o 
  10  23   3     1121.28     1061.19    100.14 o 
  11  23   3      265.14      436.95     79.05 o 
  12  23   3      443.78      588.55    104.70 o 
 -11  24   3     1251.84     1302.55    146.45 o 
 -10  24   3     1762.61     1642.04    138.76 o 
  -9  24   3     2916.35     3143.95    234.75 o 
  -8  24   3     3469.12     3654.92    156.53 o 
  -7  24   3     5218.85     4856.85    167.40 o 
  -6  24   3      108.06      224.25     53.07 o 
  -5  24   3      211.37      148.66     47.46 o 
  -4  24   3      456.96      405.93     56.95 o 
  -3  24   3      195.69      306.39     52.53 o 
  -2  24   3     3303.02     3123.78    119.17 o 
  -1  24   3     2082.46     2220.90     98.59 o 
   0  24   3     4881.90     4545.84    127.98 o 
   1  24   3     2632.17     2371.83    102.32 o 
   2  24   3      412.30      462.67     49.93 o 
   3  24   3      102.83      133.98     46.93 o 
   4  24   3     6342.37     6072.23    152.02 o 
   5  24   3      721.78      828.64     77.35 o 
   6  24   3     1757.20     1761.64    167.29 o 
   7  24   3      576.20      729.75     73.60 o 
   8  24   3       11.21       31.20     52.55 o 
   9  24   3      824.83      813.95     95.06 o 
  10  24   3      475.56      480.72     81.99 o 
  11  24   3       75.14       74.47     72.57 o 
 -11  25   3      111.21      135.79     80.40 o 
 -10  25   3      236.94      371.76     88.35 o 
  -9  25   3      143.18      226.59     78.68 o 
  -8  25   3        0.79      -13.44     53.28 o 
  -7  25   3      448.51      493.15     83.00 o 
  -6  25   3      523.61      418.29     74.60 o 
  -5  25   3      461.53      429.49     59.68 o 
  -4  25   3     4125.21     4125.50    188.81 o 
  -3  25   3      995.22     1094.59     76.11 o 
  -2  25   3    11843.46    10349.02    213.22 o 
  -1  25   3      789.21      717.09     86.14 o 
   0  25   3    12347.88    11413.85    208.10 o 
   1  25   3      541.98      580.99     60.78 o 
   2  25   3       12.57      -57.63     38.42 o 
   3  25   3      467.17      435.46     60.06 o 
   4  25   3     1257.35     1165.00     83.54 o 
   5  25   3     3261.97     2979.82    183.52 o 
   6  25   3      626.40      687.95     70.83 o 
   7  25   3      494.96      600.25     70.97 o 
   8  25   3     1338.94     1392.68    100.41 o 
   9  25   3       95.52      149.25     62.42 o 
  10  25   3     1829.06     2109.66    135.10 o 
  11  25   3      308.79      421.50     83.99 o 
 -11  26   3      479.96      668.34    106.11 o 
 -10  26   3      146.38      193.28     83.91 o 
  -9  26   3      267.63      343.85    104.22 o 
  -8  26   3      345.26      391.90     73.58 o 
  -7  26   3     1235.98     1239.92    100.02 o 
  -6  26   3      201.05      216.06     60.39 o 
  -5  26   3      349.95      400.88     60.34 o 
  -4  26   3     1045.34     1089.82    100.54 o 
  -3  26   3       14.54      -19.31     41.50 o 
  -2  26   3     1719.85     1740.77    107.32 o 
  -1  26   3     3637.97     3583.37    128.54 o 
   0  26   3      156.28      266.16     51.82 o 
   1  26   3     1067.15     1083.86     79.55 o 
   2  26   3       83.07      148.29     52.99 o 
   3  26   3      418.15      439.06     72.06 o 
   4  26   3     1586.23     1699.65     99.62 o 
   5  26   3       85.24       33.20     47.30 o 
   6  26   3        2.88      -20.42     47.85 o 
   7  26   3     1517.37     1524.40    162.65 o 
   8  26   3        2.36       29.04     51.84 o 
   9  26   3       45.42      107.93     60.75 o 
  10  26   3       58.85      164.75     59.57 o 
 -10  27   3       24.66      134.93     80.57 o 
  -9  27   3      271.99      421.12     89.62 o 
  -8  27   3      679.48      745.63     87.49 o 
  -7  27   3      718.49      718.77     86.25 o 
  -6  27   3     7659.86     7185.69    227.96 o 
  -5  27   3      135.48      169.42     59.62 o 
  -4  27   3     1210.63     1267.72     86.73 o 
  -3  27   3      763.73      746.07     84.60 o 
  -2  27   3      112.07      162.24     54.97 o 
  -1  27   3      396.02      458.75     60.64 o 
   0  27   3     3628.36     3703.75    132.85 o 
   1  27   3     1354.25     1404.98     89.36 o 
   2  27   3     1688.41     1662.79    108.28 o 
   3  27   3      205.68      297.03     61.94 o 
   4  27   3       46.49      191.51     60.25 o 
   5  27   3      693.35      616.51     72.08 o 
   6  27   3      914.07     1024.02     87.31 o 
   7  27   3       74.83      153.89     58.35 o 
   8  27   3       56.31       89.95     69.39 o 
   9  27   3      576.57      679.22     83.55 o 
  10  27   3       21.62      135.70     64.62 o 
  -9  28   3      300.90      592.87    137.17 o 
  -8  28   3     2866.88     3045.32    156.33 o 
  -7  28   3     1094.48     1200.26    103.67 o 
  -6  28   3       55.33      107.66     61.54 o 
  -5  28   3        1.88       57.41     53.02 o 
  -4  28   3      143.32      197.56     59.18 o 
  -3  28   3      784.35      742.83     94.39 o 
  -2  28   3      209.16       96.46     54.41 o 
  -1  28   3     1363.29     1818.46    101.95 o 
   0  28   3      661.24      682.39     70.33 o 
   1  28   3      796.10      774.19     71.98 o 
   2  28   3     1403.73     1436.76    103.67 o 
   3  28   3       37.98       68.81     53.20 o 
   4  28   3     2342.47     2433.86    136.88 o 
   5  28   3       15.86       19.24     53.67 o 
   6  28   3        7.60       71.30     62.59 o 
   7  28   3      548.87      633.17     77.85 o 
   8  28   3       55.91      185.74     61.70 o 
   9  28   3      140.09      385.32     72.67 o 
  -9  29   3        1.27      129.97     82.57 o 
  -8  29   3        0.88       12.94     71.15 o 
  -7  29   3      239.39      349.67     71.11 o 
  -6  29   3       14.14       46.67     58.41 o 
  -5  29   3        6.55      132.26     65.89 o 
  -4  29   3     1168.85     1038.99    102.06 o 
  -3  29   3      607.31      694.77     78.67 o 
  -2  29   3     2104.91     2017.55    110.43 o 
  -1  29   3      305.22      447.75     93.08 o 
   0  29   3     1381.93     1652.89    100.22 o 
   1  29   3      478.31      534.60     75.59 o 
   2  29   3      183.66      210.55     61.05 o 
   3  29   3      104.88      126.57     67.15 o 
   4  29   3      463.44      587.55     99.74 o 
   5  29   3       86.03      201.80     65.18 o 
   6  29   3     1783.44     1777.70    138.15 o 
   7  29   3       97.71       81.99     59.14 o 
   8  29   3      392.77      445.15     72.47 o 
   9  29   3      201.56      192.90     95.17 o 
  -8  30   3      612.56      634.97     86.78 o 
  -7  30   3        7.60       41.68     66.74 o 
  -6  30   3       25.34      117.78     66.50 o 
  -5  30   3      357.15      518.12     87.76 o 
  -4  30   3      158.03      236.28     72.51 o 
  -3  30   3      994.80     1121.71     97.83 o 
  -2  30   3       17.65      108.99     51.68 o 
  -1  30   3     1978.34     1764.32    129.96 o 
   0  30   3      811.82      760.27     76.53 o 
   1  30   3        3.14       40.52     52.74 o 
   2  30   3     3749.09     3873.49    184.52 o 
   3  30   3       92.24      168.38     59.50 o 
   4  30   3      782.23      882.64     96.43 o 
   5  30   3       70.03       55.07     61.62 o 
   6  30   3      307.77      329.51     73.54 o 
   7  30   3      257.74      306.12     78.02 o 
   8  30   3      946.79     1126.51    100.44 o 
  -7  31   3       44.00      224.47     74.95 o 
  -6  31   3     2459.31     2735.48    171.34 o 
  -5  31   3        3.40       62.40     63.45 o 
  -4  31   3      550.88      692.32     94.95 o 
  -3  31   3       19.64      135.67     61.02 o 
  -2  31   3      309.56      344.42     64.36 o 
  -1  31   3     1058.78     1065.53     88.36 o 
   0  31   3     1258.39     1245.11    104.21 o 
   1  31   3     1269.01     1478.25    112.19 o 
   2  31   3      169.06      315.08     68.92 o 
   3  31   3     1153.23     1112.47    100.55 o 
   4  31   3        9.61       -6.00     57.42 o 
   5  31   3      322.32      317.91     73.20 o 
   6  31   3      692.96      670.52     90.54 o 
   7  31   3      538.64      594.31    123.84 o 
  -6  32   3       25.35      151.58     74.26 o 
  -5  32   3      161.76      228.70     77.38 o 
  -4  32   3      118.66      267.55     67.09 o 
  -3  32   3      612.52      613.13     92.53 o 
  -2  32   3      843.25      740.91     81.45 o 
  -1  32   3      135.63      271.25     62.04 o 
   0  32   3      737.61      967.59    107.06 o 
   1  32   3      597.48      706.62     85.72 o 
   2  32   3       89.41      156.16     63.24 o 
   3  32   3      163.26      164.45     63.08 o 
   4  32   3      664.28      658.12     88.03 o 
   5  32   3       49.68      120.96     66.30 o 
   6  32   3       97.42      170.86     73.13 o 
  -5  33   3       74.26      138.95     70.91 o 
  -4  33   3       59.40       91.41     65.17 o 
  -3  33   3       53.25       44.63     94.93 o 
  -2  33   3      285.15      256.51     70.54 o 
  -1  33   3      132.24      200.56     72.57 o 
   0  33   3      167.13      271.76     67.33 o 
   1  33   3       44.40      153.26     63.45 o 
   2  33   3      345.84      427.58     76.92 o 
   3  33   3     1056.03     1237.15    109.56 o 
   4  33   3      378.50      418.33     82.01 o 
   5  33   3     1050.73     1114.18    110.27 o 
  -4  34   3        0.41       61.41     66.98 o 
  -3  34   3      151.00      224.16     72.04 o 
  -2  34   3       41.71      114.76     93.62 o 
  -1  34   3     1115.97     1346.63    152.97 o 
   0  34   3      679.81      868.25    109.98 o 
   1  34   3        5.13       50.81     86.72 o 
   2  34   3      618.04      757.12    108.50 o 
   3  34   3        8.23      160.27     68.48 o 
   4  34   3      133.52      221.55     72.33 o 
  -2  35   3       23.00      132.20     76.36 o 
  -1  35   3      415.52      568.28    121.18 o 
   0  35   3      299.10      438.25     81.81 o 
   1  35   3       67.61       48.56     72.52 o 
   2  35   3        2.02       86.59     66.34 o 
 -16   0   4       36.91      207.08    250.58 o 
 -14   0   4        3.94        4.71    108.13 o 
 -12   0   4     1922.52     1924.32    181.03 o 
 -10   0   4     1637.12     1596.85    120.96 o 
  -8   0   4     2501.99     2760.05    135.87 o 
  -6   0   4     7624.31     7484.25    183.33 o 
  -4   0   4     4879.68     5160.69    139.22 o 
  -2   0   4    12648.12    12849.15    181.99 o 
   0   0   4   262463.72   265731.19   4631.92 o 
   2   0   4    40855.41    42661.30    643.06 o 
   4   0   4    25717.36    26558.87    399.39 o 
   6   0   4    30200.91    28883.09    789.05 o 
   8   0   4      983.29      893.72     76.73 o 
  10   0   4    11782.66    11072.04    263.73 o 
  12   0   4      236.48      102.10     68.37 o 
  14   0   4       12.07      105.84     86.27 o 
  16   0   4      514.60      840.70    155.78 o 
 -16   1   4       47.09       89.41     74.04 o 
 -15   1   4     1956.55     1777.81    139.92 o 
 -14   1   4       20.14      147.89     80.85 o 
 -13   1   4     3134.20     3528.02    174.71 o 
 -12   1   4      163.64      176.88     51.20 o 
 -11   1   4     4036.79     4150.22    131.05 o 
 -10   1   4      277.84      348.03     47.56 o 
  -9   1   4      550.18      560.65     51.35 o 
  -8   1   4       26.62       32.72     20.69 o 
  -7   1   4     2369.80     2666.76     87.02 o 
  -6   1   4     5376.93     5422.87    173.89 o 
  -5   1   4      262.69      174.03     27.23 o 
  -4   1   4     1750.18     1899.27     58.23 o 
  -3   1   4     1579.00     1614.81     37.72 o 
  -2   1   4    20413.54    20423.56    220.25 o 
  -1   1   4      277.52      233.98     17.95 o 
   0   1   4    52795.38    59744.91    461.50 o 
   1   1   4   314109.75   321563.75   3033.22 o 
   2   1   4     1692.97     1638.78     33.65 o 
   3   1   4     8065.73     8177.01    101.62 o 
   4   1   4    15945.84    17048.08    182.79 o 
   5   1   4     8740.34     8191.75    146.72 o 
   6   1   4      117.30       31.72     33.15 o 
   7   1   4     1850.23     1934.72     79.90 o 
   8   1   4       62.08       78.98     39.05 o 
   9   1   4        8.57       19.50     28.62 o 
  10   1   4       48.63       35.64     40.38 o 
  11   1   4      996.01     1020.44     69.56 o 
  12   1   4     3493.15     3197.08    136.93 o 
  13   1   4      154.72      175.66     44.48 o 
  14   1   4       46.74      176.33     64.78 o 
  15   1   4      120.06      218.26     72.97 o 
  16   1   4      668.32      546.55    118.46 o 
 -16   2   4      143.40      122.44     74.79 o 
 -15   2   4      389.37      442.70     85.97 o 
 -14   2   4      600.97      771.98     94.99 o 
 -13   2   4      897.38      934.61    109.70 o 
 -12   2   4     1632.28     1506.38    101.69 o 
 -11   2   4      202.61      241.75     47.37 o 
 -10   2   4     9146.15     8863.55    172.65 o 
  -9   2   4      289.49      303.85     44.28 o 
  -8   2   4    13506.00    12346.74    168.05 o 
  -7   2   4       44.36       12.56     22.57 o 
  -6   2   4    10012.21     9753.57    159.33 o 
  -5   2   4       85.26       66.49     17.57 o 
  -4   2   4      722.87      814.78     33.41 o 
  -3   2   4     3929.89     3836.44     55.48 o 
  -2   2   4    11964.78    12227.39    132.78 o 
  -1   2   4    70894.68    76895.38    626.47 o 
   0   2   4    23936.79    25410.81    225.52 o 
   1   2   4     3723.31     3670.55     58.87 o 
   2   2   4      441.45      501.31     21.73 o 
   3   2   4      686.80      813.82     37.42 o 
   4   2   4    12465.69    12732.00    146.35 o 
   5   2   4     1184.90     1344.64     59.70 o 
   6   2   4    59499.81    62502.57    689.59 o 
   7   2   4     1544.47     1372.89    102.30 o 
   8   2   4     2996.61     2776.30     98.58 o 
   9   2   4     1424.97     1529.30     82.84 o 
  10   2   4     2716.06     2471.42    105.01 o 
  11   2   4        0.24       58.77     40.88 o 
  12   2   4        1.06       -0.13     42.99 o 
  13   2   4      254.71      268.32     53.39 o 
  14   2   4       86.39      150.83     63.87 o 
  15   2   4       25.52       41.48     68.91 o 
  16   2   4      122.98       64.31     74.39 o 
 -16   3   4       37.70       86.47     69.74 o 
 -15   3   4     2812.99     2753.20    172.30 o 
 -14   3   4      879.84      794.10    151.79 o 
 -13   3   4     2783.83     2671.97    134.87 o 
 -12   3   4     1686.65     1729.70    107.52 o 
 -11   3   4      153.60      202.37     49.38 o 
 -10   3   4      458.13      409.92     50.83 o 
  -9   3   4      159.31      183.73     37.94 o 
  -8   3   4      693.18      726.12     43.57 o 
  -7   3   4      574.52      650.21     39.28 o 
  -6   3   4     6068.81     6095.79     98.17 o 
  -5   3   4      537.44      524.63     36.74 o 
  -4   3   4     3917.81     4087.14     70.04 o 
  -3   3   4     3901.70     3974.55     70.21 o 
  -2   3   4      224.58      309.88     26.01 o 
  -1   3   4    59416.42    63476.26    560.63 o 
   0   3   4    15995.26    16734.62    158.73 o 
   1   3   4    11959.79    13163.51    143.26 o 
   2   3   4       94.54      155.33     20.22 o 
   3   3   4      102.39       47.60     15.77 o 
   4   3   4     8891.92     9186.75    124.11 o 
   5   3   4     2692.59     2527.94     62.25 o 
   6   3   4      302.53      233.13     37.61 o 
   7   3   4     1539.07     1681.41     86.19 o 
   8   3   4     2836.65     2981.84    115.78 o 
   9   3   4     1003.40     1240.91     86.21 o 
  10   3   4     2466.49     2575.97    122.81 o 
  11   3   4     4447.80     4395.32    132.75 o 
  12   3   4        0.94      -29.88     39.72 o 
  13   3   4     1431.96     1492.16     82.86 o 
  14   3   4       32.07      123.76     64.95 o 
  15   3   4      350.77      466.41    118.19 o 
 -16   4   4      313.70      388.53     84.79 o 
 -15   4   4      629.84      597.10     92.40 o 
 -14   4   4       84.66       95.97     56.56 o 
 -13   4   4       37.78       24.42     44.25 o 
 -12   4   4      318.73      426.08     70.21 o 
 -11   4   4      359.84      337.05     78.12 o 
 -10   4   4      857.82      864.34     72.31 o 
  -9   4   4     1293.97     1463.64     63.68 o 
  -8   4   4      161.14      213.50     30.20 o 
  -7   4   4     1291.73     1475.30     55.57 o 
  -6   4   4       23.63       16.51     19.86 o 
  -5   4   4     2974.24     3081.37     53.72 o 
  -4   4   4     1792.14     1934.68     42.50 o 
  -3   4   4    13362.21    13660.71    141.64 o 
  -2   4   4    22582.96    23011.55    213.26 o 
  -1   4   4    41004.02    44085.89    374.92 o 
   0   4   4     8358.12     8419.34     93.32 o 
   1   4   4       81.34      120.81     18.53 o 
   2   4   4     9381.25     9120.58    106.08 o 
   3   4   4     3463.25     3285.24     55.36 o 
   4   4   4       14.55       11.49     15.34 o 
   5   4   4     3513.56     3699.62     79.03 o 
   6   4   4     2951.26     2833.81     93.18 o 
   7   4   4     3823.93     3674.72    110.57 o 
   8   4   4     4470.45     4518.13    129.95 o 
   9   4   4     2209.02     2273.78    118.07 o 
  10   4   4     1111.79     1110.02     87.33 o 
  11   4   4      889.19      800.13     82.39 o 
  12   4   4      182.29      130.75     48.51 o 
  13   4   4      475.60      424.62     54.01 o 
  14   4   4      336.06      443.26    128.80 o 
  15   4   4       43.98      148.34     72.51 o 
 -15   5   4      209.64      129.55     65.73 o 
 -14   5   4        2.14      143.09     57.49 o 
 -13   5   4     1758.10     1703.31    110.40 o 
 -12   5   4      204.88      264.13     52.55 o 
 -11   5   4     1977.92     1954.33    108.41 o 
 -10   5   4      435.87      456.50     58.33 o 
  -9   5   4      920.75      979.39     54.79 o 
  -8   5   4       53.83       91.18     35.86 o 
  -7   5   4     4394.94     4130.45     73.19 o 
  -6   5   4     1323.01     1431.29     53.36 o 
  -5   5   4    22508.15    22133.65    219.58 o 
  -4   5   4     1541.09     1754.70     43.28 o 
  -3   5   4    13583.31    14190.06    147.81 o 
  -2   5   4     3169.28     2835.46     50.23 o 
  -1   5   4     9831.53    10298.80    112.03 o 
   0   5   4    13799.18    13985.35    140.19 o 
   1   5   4    20950.52    21452.82    211.30 o 
   2   5   4      403.03      401.10     22.05 o 
   3   5   4      645.23      597.47     24.66 o 
   4   5   4     4103.71     4047.80     73.32 o 
   5   5   4      470.90      460.68     31.69 o 
   6   5   4      780.02      736.45     58.36 o 
   7   5   4     7273.31     7845.24    170.04 o 
   8   5   4        5.56       13.29     33.98 o 
   9   5   4     3295.80     3502.24    139.48 o 
  10   5   4       10.89       19.77     43.33 o 
  11   5   4     2414.64     2332.60    127.17 o 
  12   5   4     2000.13     1895.18    120.69 o 
  13   5   4      246.58      298.66     49.28 o 
  14   5   4      435.07      361.85     74.85 o 
  15   5   4       10.16       48.88     68.97 o 
 -15   6   4        4.27       31.09     69.06 o 
 -14   6   4      318.62      429.57     70.88 o 
 -13   6   4       73.25      152.94     54.18 o 
 -12   6   4     3606.43     3691.82    147.67 o 
 -11   6   4     6915.83     6444.49    217.63 o 
 -10   6   4    13115.90    12527.81    258.91 o 
  -9   6   4     1734.83     1950.65     78.18 o 
  -8   6   4    10982.77    10459.16    162.32 o 
  -7   6   4    17738.96    17376.61    193.28 o 
  -6   6   4    25505.70    24981.07    249.50 o 
  -5   6   4      813.70      865.95     35.12 o 
  -4   6   4     9015.07     9316.83    112.87 o 
  -3   6   4    21998.14    23006.33    220.52 o 
  -2   6   4     1505.03     1544.88     45.18 o 
  -1   6   4       72.01       69.99     16.42 o 
   0   6   4    11255.51    11920.16    133.22 o 
   1   6   4     2064.54     1899.75     41.75 o 
   2   6   4     2995.38     3076.03     69.29 o 
   3   6   4     2245.13     2212.15     56.04 o 
   4   6   4     1168.01     1228.26     54.40 o 
   5   6   4     5420.06     5592.46    100.34 o 
   6   6   4     8007.51     8095.13    167.34 o 
   7   6   4      664.56      863.67     67.68 o 
   8   6   4      619.50      599.33     62.12 o 
   9   6   4      607.02      560.00     65.29 o 
  10   6   4       10.18       42.35     43.72 o 
  11   6   4       84.73       97.97     64.11 o 
  12   6   4      302.51      341.35     64.36 o 
  13   6   4      503.49      679.90     67.79 o 
  14   6   4      120.53       81.37     62.54 o 
  15   6   4      620.99      685.03     98.80 o 
 -15   7   4      399.59      345.89     86.37 o 
 -14   7   4      255.34      318.29     67.95 o 
 -13   7   4       18.31        9.57     52.43 o 
 -12   7   4      107.00      158.57     54.83 o 
 -11   7   4        3.29      -33.68     43.62 o 
 -10   7   4     4907.60     4882.96    136.48 o 
  -9   7   4     1148.95     1095.37     61.38 o 
  -8   7   4     9156.93     8905.20    162.83 o 
  -7   7   4      104.42      129.30     23.83 o 
  -6   7   4    16201.77    15723.80    176.80 o 
  -5   7   4     2274.24     2300.39     56.93 o 
  -4   7   4    16369.01    16662.68    175.63 o 
  -3   7   4     2835.98     2943.44     55.10 o 
  -2   7   4    36652.04    39216.25    346.47 o 
  -1   7   4    11060.41    10948.13    121.22 o 
   0   7   4     7346.49     7533.98     91.64 o 
   1   7   4      420.05      420.52     25.65 o 
   2   7   4     6878.62     7016.04     92.51 o 
   3   7   4     6242.95     6512.59    104.26 o 
   4   7   4     1915.20     2068.49     67.86 o 
   5   7   4     7573.44     6603.11    141.45 o 
   6   7   4     1382.43     1319.37     68.29 o 
   7   7   4      564.52      595.64     59.16 o 
   8   7   4      531.73      583.23     61.65 o 
   9   7   4      755.95      898.12     77.74 o 
  10   7   4     5948.60     5818.78    166.50 o 
  11   7   4     4792.18     4473.10    156.66 o 
  12   7   4     3440.15     3182.91    136.65 o 
  13   7   4       69.08      111.77     55.64 o 
  14   7   4      842.84     1107.72    170.98 o 
  15   7   4      423.17      439.73    113.51 o 
 -15   8   4      499.53      373.46     92.81 o 
 -14   8   4       40.21       53.04     68.50 o 
 -13   8   4     4059.68     4126.69    160.66 o 
 -12   8   4        7.97       52.60     60.27 o 
 -11   8   4       53.48       85.24     43.15 o 
 -10   8   4     2533.94     2549.06    112.77 o 
  -9   8   4     4004.57     3973.62    145.39 o 
  -8   8   4       27.22       32.99     24.35 o 
  -7   8   4       25.87       17.59     26.76 o 
  -6   8   4     3874.65     3854.62     91.86 o 
  -5   8   4     1829.64     1751.21     50.87 o 
  -4   8   4     1022.66     1159.84     46.35 o 
  -3   8   4     1742.11     1888.30     48.17 o 
  -2   8   4     1074.82     1465.01     42.93 o 
  -1   8   4      821.07      936.93     34.35 o 
   0   8   4      232.69      250.02     21.59 o 
   1   8   4    36139.30    38405.99    396.41 o 
   2   8   4      136.59      143.13     23.77 o 
   3   8   4      171.42      121.99     25.39 o 
   4   8   4     5210.29     5219.06    104.61 o 
   5   8   4     1809.34     1684.83    127.36 o 
   6   8   4     1142.55     1261.71     74.66 o 
   7   8   4     2379.74     2275.51    121.50 o 
   8   8   4      728.78      732.33     68.50 o 
   9   8   4     2384.82     2441.02    121.63 o 
  10   8   4       19.90      -29.34     44.32 o 
  11   8   4     4492.66     4353.86    155.99 o 
  12   8   4      723.57      900.50     84.69 o 
  13   8   4      779.02      816.94     85.44 o 
  14   8   4      204.69      192.08     99.74 o 
  15   8   4      312.36      404.81     84.30 o 
 -15   9   4      250.27      372.00     91.62 o 
 -14   9   4        2.98       70.70     93.37 o 
 -13   9   4      584.04      733.97     93.30 o 
 -12   9   4     1443.02     1609.06    102.86 o 
 -11   9   4      819.43      965.66     79.45 o 
 -10   9   4       64.65       95.74     42.31 o 
  -9   9   4      109.63      189.19     37.61 o 
  -8   9   4      704.17      763.17     45.91 o 
  -7   9   4     7271.80     7001.69    114.71 o 
  -6   9   4    14905.83    14551.26    180.44 o 
  -5   9   4     4788.78     4578.39     83.21 o 
  -4   9   4    42529.00    43968.48    454.28 o 
  -3   9   4     5499.39     5538.68     87.78 o 
  -2   9   4    47643.05    50708.57    473.10 o 
  -1   9   4    16544.53    18260.99    198.40 o 
   0   9   4     6549.92     6872.39    107.87 o 
   1   9   4       45.16       44.96     20.88 o 
   2   9   4      281.33      360.22     31.62 o 
   3   9   4      216.13      183.75     25.79 o 
   4   9   4      792.27      766.11     49.35 o 
   5   9   4       13.58      -22.14     25.78 o 
   6   9   4     1277.40     1148.73     73.82 o 
   7   9   4    11285.04    11247.10    241.70 o 
   8   9   4    14510.34    13631.48    259.73 o 
   9   9   4     2064.09     2204.73    192.54 o 
  10   9   4     2896.26     3059.86    244.56 o 
  11   9   4      435.15      349.25     74.78 o 
  12   9   4     5263.91     5111.56    181.88 o 
  13   9   4      244.64      187.12     65.19 o 
  14   9   4     1693.07     2009.53    254.88 o 
  15   9   4      102.71      290.70     96.41 o 
 -15  10   4        6.39      227.83     79.88 o 
 -14  10   4       72.37      129.17     78.37 o 
 -13  10   4     1985.33     2269.08    174.66 o 
 -12  10   4       22.54       82.43     53.68 o 
 -11  10   4     3484.92     3389.40    134.44 o 
 -10  10   4      452.55      590.74     61.89 o 
  -9  10   4     3249.88     3289.21    116.08 o 
  -8  10   4     3116.41     2921.73     77.11 o 
  -7  10   4    16412.95    15926.42    200.26 o 
  -6  10   4        4.45       -6.46     21.12 o 
  -5  10   4        0.05       11.07     20.19 o 
  -4  10   4       42.42       28.38     19.48 o 
  -3  10   4       88.71       42.20     19.68 o 
  -2  10   4      237.19      296.16     26.40 o 
  -1  10   4    38020.02    40304.77    387.70 o 
   0  10   4     4484.02     4341.09     86.60 o 
   1  10   4     1988.93     1873.30     58.63 o 
   2  10   4      267.61      304.18     33.90 o 
   3  10   4     1144.98     1230.53     52.64 o 
   4  10   4        6.16       62.03     26.48 o 
   5  10   4     4775.33     4421.40    118.75 o 
   6  10   4     3333.49     3374.03    155.64 o 
   7  10   4       10.07       52.65     36.62 o 
   8  10   4     3739.64     3799.21    130.24 o 
   9  10   4      359.69      372.82     57.65 o 
  10  10   4     5176.75     4941.13    211.43 o 
  11  10   4     2373.01     2412.47    164.11 o 
  12  10   4      139.73      127.98     56.31 o 
  13  10   4      705.11      811.91     96.05 o 
  14  10   4       72.90       66.51     71.38 o 
  15  10   4      677.54      769.79    129.58 o 
 -15  11   4        1.30      160.86     80.10 o 
 -14  11   4       25.54       97.59     94.96 o 
 -13  11   4      219.83      321.14    144.22 o 
 -12  11   4      531.62      731.15     87.19 o 
 -11  11   4     3504.11     3475.88    161.63 o 
 -10  11   4     2850.21     2958.00    120.32 o 
  -9  11   4     2373.75     2362.86     92.97 o 
  -8  11   4      151.42      169.54     31.60 o 
  -7  11   4      730.77      824.75     47.53 o 
  -6  11   4     1243.14     1350.61     54.55 o 
  -5  11   4     1191.49     1630.37     55.66 o 
  -4  11   4     1000.69     1081.67     45.30 o 
  -3  11   4        5.58       10.48     17.90 o 
  -2  11   4    34927.21    39026.08    381.04 o 
  -1  11   4     2743.67     2791.56     71.24 o 
   0  11   4     2758.17     2878.20     70.70 o 
   1  11   4      390.21      483.42     36.80 o 
   2  11   4     1825.91     2055.10     65.55 o 
   3  11   4      148.11      256.63     23.06 o 
   4  11   4     2204.19     2215.51     73.86 o 
   5  11   4     1284.82     1389.85     78.79 o 
   6  11   4     7509.37     7619.57    172.19 o 
   7  11   4      862.54      858.36     85.56 o 
   8  11   4      114.36      133.37     45.06 o 
   9  11   4      480.96      484.00     64.71 o 
  10  11   4      183.41      158.91     55.73 o 
  11  11   4     1611.21     1478.51     99.13 o 
  12  11   4     6552.32     6017.54    175.25 o 
  13  11   4      868.35      980.24    106.53 o 
  14  11   4      316.00      408.09     79.31 o 
  15  11   4      324.67      505.84    121.35 o 
 -15  12   4      641.46      853.55    160.49 o 
 -14  12   4      519.99      693.48    125.81 o 
 -13  12   4     1068.41      910.40    119.00 o 
 -12  12   4       94.48      149.17     66.63 o 
 -11  12   4     1008.24     1212.31    102.99 o 
 -10  12   4     1028.06     1158.82     92.62 o 
  -9  12   4     2316.45     2418.62     93.21 o 
  -8  12   4        7.30        1.43     31.90 o 
  -7  12   4     8781.79     8534.48    135.33 o 
  -6  12   4      256.97      289.83     32.10 o 
  -5  12   4     1165.95     1110.08     48.87 o 
  -4  12   4     3010.85     2995.43     68.14 o 
  -3  12   4    10032.33    10799.52    142.24 o 
  -2  12   4    14341.17    15851.29    185.74 o 
  -1  12   4     1386.79     1630.13     85.96 o 
   0  12   4    15229.34    15920.52    205.57 o 
   1  12   4     6110.72     5958.15    107.24 o 
   2  12   4       99.11       60.49     24.53 o 
   3  12   4       37.50       94.27     20.41 o 
   4  12   4     6299.30     6419.51    123.62 o 
   5  12   4     1700.57     2206.83     97.93 o 
   6  12   4     1601.60     1947.41     97.93 o 
   7  12   4    11077.60    11075.29    226.16 o 
   8  12   4     5060.32     4652.87    145.33 o 
   9  12   4     5579.65     4945.69    156.10 o 
  10  12   4       13.16      -20.29     46.85 o 
  11  12   4     7231.47     6709.62    265.54 o 
  12  12   4       80.38      114.04     53.80 o 
  13  12   4      566.51      725.76     91.13 o 
  14  12   4        0.22      118.23     70.07 o 
  15  12   4        8.45       45.08     84.29 o 
 -14  13   4      143.93      216.64    113.32 o 
 -13  13   4      178.94      192.63     80.34 o 
 -12  13   4     6387.24     6209.63    277.52 o 
 -11  13   4      252.31      203.40     63.18 o 
 -10  13   4      639.43      794.75     72.20 o 
  -9  13   4       42.98       26.26     39.73 o 
  -8  13   4     5604.83     5285.46    112.99 o 
  -7  13   4      723.42      746.84     64.04 o 
  -6  13   4     7302.58     6526.74    120.61 o 
  -5  13   4      558.39      594.36     38.81 o 
  -4  13   4     5566.54     5684.80     95.98 o 
  -3  13   4        9.70       18.46     17.98 o 
  -2  13   4      460.08      510.97     41.39 o 
  -1  13   4      869.05     1050.88     70.20 o 
   0  13   4    15933.57    15657.62    242.73 o 
   1  13   4     5345.60     5377.91    103.57 o 
   2  13   4     4965.85     4370.60    113.63 o 
   3  13   4     2919.68     2920.76     66.61 o 
   4  13   4    10881.12    11312.65    171.71 o 
   5  13   4      575.17      576.23     56.72 o 
   6  13   4       20.81      -19.81     33.61 o 
   7  13   4      294.64      304.70     63.05 o 
   8  13   4     1149.88     1193.10     88.47 o 
   9  13   4        0.88      -20.05     43.70 o 
  10  13   4       21.85       44.51     45.31 o 
  11  13   4       21.60       94.70     50.78 o 
  12  13   4      625.93      713.94     78.66 o 
  13  13   4      121.45      147.30     67.86 o 
  14  13   4      354.58      489.13     88.78 o 
 -14  14   4      836.80     1106.45    132.21 o 
 -13  14   4     2135.04     2402.68    206.51 o 
 -12  14   4      484.67      614.89    106.35 o 
 -11  14   4       10.68       33.54     64.95 o 
 -10  14   4      111.35      125.07     47.77 o 
  -9  14   4       72.28       48.95     43.12 o 
  -8  14   4     4092.82     3820.28    106.91 o 
  -7  14   4     2467.05     2439.40     89.55 o 
  -6  14   4        4.07       21.32     24.58 o 
  -5  14   4     4906.03     4757.09     90.41 o 
  -4  14   4     3294.08     3388.39     71.63 o 
  -3  14   4      121.56       63.02     29.88 o 
  -2  14   4     7481.09     7295.63    128.59 o 
  -1  14   4    26890.69    25274.31    300.77 o 
   0  14   4       43.41       40.51     25.88 o 
   1  14   4     1618.09     1772.39     74.36 o 
   2  14   4     1205.19     1121.14     56.59 o 
   3  14   4      824.40      823.19     41.08 o 
   4  14   4     2397.48     2047.76     74.75 o 
   5  14   4     4079.54     3569.23    160.06 o 
   6  14   4      744.13      712.17     68.93 o 
   7  14   4     1851.46     1883.67    106.56 o 
   8  14   4      209.64      267.86     57.00 o 
   9  14   4     1046.16     1077.85     90.44 o 
  10  14   4      961.67      877.49     96.45 o 
  11  14   4      224.17      317.96     59.21 o 
  12  14   4      181.23      245.86    101.20 o 
  13  14   4       37.42      -12.59     65.32 o 
  14  14   4      996.58     1208.86    122.80 o 
 -14  15   4      680.64      621.00    110.70 o 
 -13  15   4      825.28     1011.52    177.63 o 
 -12  15   4      407.71      318.61    121.88 o 
 -11  15   4      922.14     1039.11    126.86 o 
 -10  15   4      126.27      200.03     80.05 o 
  -9  15   4     1495.67     1558.29     95.69 o 
  -8  15   4     1168.51     1352.33     74.53 o 
  -7  15   4      481.62      569.16     52.12 o 
  -6  15   4      393.24      412.18     64.48 o 
  -5  15   4     2015.18     2216.13     83.82 o 
  -4  15   4       35.66       54.92     28.60 o 
  -3  15   4      595.37      532.15     45.87 o 
  -2  15   4     2108.33     2386.00    111.81 o 
  -1  15   4    15762.76    15750.76    215.46 o 
   0  15   4     4860.13     4789.11    157.02 o 
   1  15   4       88.66      104.15     30.20 o 
   2  15   4     1152.60     1157.77     66.11 o 
   3  15   4     7286.61     6880.18    111.28 o 
   4  15   4     1475.58     1310.13     48.77 o 
   5  15   4       41.89       35.25     34.16 o 
   6  15   4     4225.61     4129.97    136.65 o 
   7  15   4        7.64       -6.11     39.32 o 
   8  15   4      512.66      521.59     69.67 o 
   9  15   4      178.88      231.61     70.31 o 
  10  15   4       90.91       34.70     50.20 o 
  11  15   4       32.29       -4.92     49.51 o 
  12  15   4     8828.25     8528.56    213.55 o 
  13  15   4       40.69       -6.48     66.72 o 
  14  15   4      326.24      269.71     86.75 o 
 -14  16   4     1097.40     1144.44    186.34 o 
 -13  16   4        2.85      231.59    103.44 o 
 -12  16   4      900.73      926.34    127.79 o 
 -11  16   4       21.59       63.91     86.06 o 
 -10  16   4      697.24      767.83     80.65 o 
  -9  16   4     8000.11     7520.42    178.94 o 
  -8  16   4      179.53      140.98     39.46 o 
  -7  16   4     3421.07     3390.82    121.95 o 
  -6  16   4     2172.64     2386.62     91.18 o 
  -5  16   4        2.47       -0.37     29.16 o 
  -4  16   4     1990.80     1854.97     78.38 o 
  -3  16   4        1.71      -21.47     24.54 o 
  -2  16   4     9561.28     9216.92    155.44 o 
  -1  16   4      248.74      214.27     37.18 o 
   0  16   4     2193.17     2390.26     81.10 o 
   1  16   4       13.51       25.14     33.88 o 
   2  16   4     1072.73     1145.12     60.91 o 
   3  16   4       13.20       53.47     25.23 o 
   4  16   4       16.39       38.25     28.23 o 
   5  16   4     4163.94     4049.58    121.75 o 
   6  16   4     2238.89     2180.92    142.36 o 
   7  16   4     9791.99     8813.35    234.62 o 
   8  16   4     6289.15     5620.07    153.61 o 
   9  16   4     6081.83     5570.48    161.46 o 
  10  16   4     4474.86     4648.12    155.59 o 
  11  16   4     1636.85     1765.61    114.30 o 
  12  16   4      149.83      116.79     59.71 o 
  13  16   4      399.54      459.45     87.75 o 
  14  16   4        1.65      -53.60     67.47 o 
 -14  17   4       38.32      142.44    156.18 o 
 -13  17   4      845.51      793.61    125.97 o 
 -12  17   4     9507.36     8909.30    308.49 o 
 -11  17   4     1267.78     1256.20    295.62 o 
 -10  17   4     1115.98     1147.13    104.11 o 
  -9  17   4      665.24      729.77     73.42 o 
  -8  17   4     3600.67     3506.66    113.51 o 
  -7  17   4     1496.41     1458.07     79.13 o 
  -6  17   4     6633.87     6059.94    133.04 o 
  -5  17   4      378.55      353.54     46.69 o 
  -4  17   4     1902.03     2064.32    111.62 o 
  -3  17   4     1363.16     1297.37     68.61 o 
  -2  17   4     1323.12     1314.42     67.14 o 
  -1  17   4     3849.39     3600.96     97.51 o 
   0  17   4    24433.03    24134.45    302.51 o 
   1  17   4     6660.74     6327.90    124.80 o 
   2  17   4    14830.52    15048.33    194.85 o 
   3  17   4     6590.88     6321.30    110.50 o 
   4  17   4     4919.69     4567.63     90.51 o 
   5  17   4     1605.03     1662.30    120.88 o 
   6  17   4       99.26      108.05     43.54 o 
   7  17   4      140.71      119.32     53.79 o 
   8  17   4     2099.41     2025.42    117.18 o 
   9  17   4        1.51       52.83     48.16 o 
  10  17   4      196.27      223.97     60.02 o 
  11  17   4       35.05       40.31     54.37 o 
  12  17   4       21.91      -14.24     53.83 o 
  13  17   4       19.09      137.76    133.61 o 
  14  17   4       10.17       42.35     76.18 o 
 -13  18   4       18.42       63.40     79.99 o 
 -12  18   4       78.56       97.46     80.89 o 
 -11  18   4      643.07      698.20    114.43 o 
 -10  18   4     2871.93     3267.25    167.44 o 
  -9  18   4      810.87      789.96     77.32 o 
  -8  18   4     9058.62     8164.39    234.02 o 
  -7  18   4     1365.91     1417.64     79.59 o 
  -6  18   4     1426.53     1470.65     98.13 o 
  -5  18   4      131.56      139.16     37.10 o 
  -4  18   4     1465.05     1479.89     78.83 o 
  -3  18   4      221.10      313.74     41.98 o 
  -2  18   4     6457.07     5975.37    125.14 o 
  -1  18   4     1175.69     1223.11     65.93 o 
   0  18   4      567.19      628.63     51.38 o 
   1  18   4     1882.27     2207.11    110.57 o 
   2  18   4     2011.27     2261.77     74.08 o 
   3  18   4     1499.51     1428.68     72.81 o 
   4  18   4    10410.66     9457.61    281.37 o 
   5  18   4      247.35      228.22     51.41 o 
   6  18   4     4049.51     3822.85    137.97 o 
   7  18   4     2715.85     2588.35    123.48 o 
   8  18   4     1165.18     1236.33     93.11 o 
   9  18   4     1820.44     1779.08    110.32 o 
  10  18   4       91.26       99.39     54.58 o 
  11  18   4        0.24       40.14     55.97 o 
  12  18   4       18.19      144.00     58.52 o 
  13  18   4     1182.87     1468.49    135.66 o 
 -13  19   4      283.08      180.00    133.97 o 
 -12  19   4        6.30       78.63     76.93 o 
 -11  19   4       25.24      134.44     81.75 o 
 -10  19   4      449.63      481.75     85.38 o 
  -9  19   4      626.66      663.02     86.96 o 
  -8  19   4       31.76       15.89     39.22 o 
  -7  19   4      669.81      662.09     61.26 o 
  -6  19   4      900.51      913.72     65.76 o 
  -5  19   4      138.71      129.97     38.97 o 
  -4  19   4       16.47       33.15     51.88 o 
  -3  19   4     1868.55     1949.92     96.79 o 
  -2  19   4      110.97      163.27     36.29 o 
  -1  19   4      155.19      175.34     31.58 o 
   0  19   4     3349.97     3394.00    100.79 o 
   1  19   4      289.90      366.62     44.70 o 
   2  19   4        2.17       50.43     28.57 o 
   3  19   4     1043.45      966.13     52.67 o 
   4  19   4     5839.80     5716.66    149.53 o 
   5  19   4      383.23      439.45     55.57 o 
   6  19   4    16948.71    15717.92    310.63 o 
   7  19   4       13.41       -1.35     41.73 o 
   8  19   4     1286.63     1071.54     91.93 o 
   9  19   4      870.96      873.70     99.33 o 
  10  19   4      284.65      223.58     62.31 o 
  11  19   4     1320.84     1319.56    107.46 o 
  12  19   4     2841.28     2766.98    183.03 o 
  13  19   4      705.45      705.31    102.52 o 
 -13  20   4        5.43      -18.35     82.90 o 
 -12  20   4      813.61      991.45    143.45 o 
 -11  20   4     1859.44     1613.70    158.70 o 
 -10  20   4       76.58      118.97     68.52 o 
  -9  20   4     2698.20     2750.54    155.59 o 
  -8  20   4      284.32      329.10     51.83 o 
  -7  20   4     8359.36     7786.96    165.00 o 
  -6  20   4       32.91       69.04     40.47 o 
  -5  20   4      186.08      165.67     43.20 o 
  -4  20   4     1064.19     1078.46     70.72 o 
  -3  20   4      266.08      202.93     40.94 o 
  -2  20   4     1617.92     1612.93     89.86 o 
  -1  20   4      105.74       97.79     35.38 o 
   0  20   4      711.39      746.58     51.12 o 
   1  20   4       40.82       85.52     35.80 o 
   2  20   4      368.52      391.14     38.77 o 
   3  20   4     2179.38     2177.56     78.67 o 
   4  20   4      281.99      426.72     53.99 o 
   5  20   4     2572.56     2629.61    120.28 o 
   6  20   4      914.16      837.12     74.03 o 
   7  20   4     1276.16     1140.10     81.81 o 
   8  20   4     4145.05     3620.86    148.35 o 
   9  20   4      190.46      196.88     60.52 o 
  10  20   4     2423.91     2428.13    135.42 o 
  11  20   4      146.11      161.21     63.75 o 
  12  20   4      160.34      132.12     70.03 o 
  13  20   4       22.13      -29.55     95.78 o 
 -12  21   4     3556.99     3821.66    242.67 o 
 -11  21   4      644.47      602.68    109.66 o 
 -10  21   4        8.73       69.33     99.08 o 
  -9  21   4       26.67       42.54     69.74 o 
  -8  21   4      558.86      574.43     70.07 o 
  -7  21   4     1457.05     1620.23     90.10 o 
  -6  21   4     5618.26     5218.81    135.42 o 
  -5  21   4     7915.48     7170.80    154.31 o 
  -4  21   4     2897.22     3117.87    110.59 o 
  -3  21   4     3919.12     3888.74    124.99 o 
  -2  21   4     2027.43     2190.50     92.87 o 
  -1  21   4      219.23      218.53     46.56 o 
   0  21   4     6093.82     5682.50    149.42 o 
   1  21   4     1988.61     1866.81     74.27 o 
   2  21   4      509.95      532.95     43.43 o 
   3  21   4      214.52      207.57     44.65 o 
   4  21   4       64.87        1.33     39.67 o 
   5  21   4     1526.09     1441.65     88.54 o 
   6  21   4     5479.13     5021.72    147.30 o 
   7  21   4     2894.71     2757.43    121.00 o 
   8  21   4     1039.06     1117.34    128.35 o 
   9  21   4      809.23      616.08    106.01 o 
  10  21   4      153.94      247.89     64.93 o 
  11  21   4      613.44      632.58     84.26 o 
  12  21   4       41.79       74.24     67.18 o 
 -12  22   4      238.77      527.13    113.17 o 
 -11  22   4       50.99       32.55     89.86 o 
 -10  22   4     2722.57     2736.99    176.90 o 
  -9  22   4      587.65      677.78     94.12 o 
  -8  22   4     7842.91     7127.51    198.63 o 
  -7  22   4      393.44      391.15     58.32 o 
  -6  22   4     2012.54     1788.38    119.07 o 
  -5  22   4      787.65      830.49     68.37 o 
  -4  22   4        9.46       18.20     36.48 o 
  -3  22   4      175.14      161.95     43.50 o 
  -2  22   4     5051.24     4859.48    124.72 o 
  -1  22   4      120.88      156.87     42.76 o 
   0  22   4      859.16      810.41     63.81 o 
   1  22   4     4467.97     4087.01     96.72 o 
   2  22   4     1382.72     1465.22     70.96 o 
   3  22   4     2008.70     2066.24     96.91 o 
   4  22   4     3778.78     3462.91    169.83 o 
   5  22   4     1389.19     1515.59     90.31 o 
   6  22   4      173.29      201.04     53.85 o 
   7  22   4       33.97       33.91     48.19 o 
   8  22   4      149.46      165.70     55.89 o 
   9  22   4       53.09       41.01     61.32 o 
  10  22   4      433.89      529.60     77.97 o 
  11  22   4      271.21      479.47     79.40 o 
  12  22   4      105.98       62.39     96.84 o 
 -12  23   4       49.77       43.58     86.96 o 
 -11  23   4      370.36      606.26    116.14 o 
 -10  23   4      122.78      201.84     74.16 o 
  -9  23   4      408.06      451.78     87.22 o 
  -8  23   4      261.75      247.82     63.93 o 
  -7  23   4      215.66      202.11     56.63 o 
  -6  23   4       73.55      112.12     47.84 o 
  -5  23   4     1424.54     1271.94     81.91 o 
  -4  23   4      338.73      378.49     55.06 o 
  -3  23   4       88.49      104.92     41.66 o 
  -2  23   4        1.42       29.11     41.22 o 
  -1  23   4     5924.87     5422.34    192.60 o 
   0  23   4      544.41      502.98     57.27 o 
   1  23   4     1884.29     1972.29     93.17 o 
   2  23   4        2.30       18.57     35.20 o 
   3  23   4      704.78      806.76     69.27 o 
   4  23   4      339.42      374.99     57.28 o 
   5  23   4     3420.18     3439.04    130.17 o 
   6  23   4     2998.14     2843.06    123.27 o 
   7  23   4        5.27      116.30     50.91 o 
   8  23   4       14.75      111.22     51.70 o 
   9  23   4       16.47       74.32     66.86 o 
  10  23   4      990.33      831.28     82.65 o 
  11  23   4     2003.52     2443.04    169.95 o 
  12  23   4      362.68      717.59    136.09 o 
 -11  24   4      446.67      526.48    114.88 o 
 -10  24   4     1209.65     1301.89    127.80 o 
  -9  24   4     1081.54     1060.60    131.73 o 
  -8  24   4      364.28      326.69     66.30 o 
  -7  24   4     5158.51     4843.92    166.10 o 
  -6  24   4     2221.27     2273.36    108.41 o 
  -5  24   4       48.01       38.39     40.79 o 
  -4  24   4      190.46      123.56     49.88 o 
  -3  24   4       80.10       99.31     42.68 o 
  -2  24   4     1148.52     1167.91     78.79 o 
  -1  24   4     5105.39     4553.03    144.15 o 
   0  24   4      686.74      650.94     72.41 o 
   1  24   4     3139.69     2965.67    112.89 o 
   2  24   4      408.12      511.35     59.82 o 
   3  24   4     2513.23     2626.21    111.58 o 
   4  24   4     3709.78     3557.49    130.70 o 
   5  24   4     4051.59     4071.42    141.34 o 
   6  24   4      395.52      346.65     59.92 o 
   7  24   4        1.45       65.88     51.35 o 
   8  24   4      289.59      318.17     64.07 o 
   9  24   4      103.04      239.66     58.37 o 
  10  24   4      383.35      649.02     79.32 o 
  11  24   4        3.41      150.69     80.91 o 
 -11  25   4      160.63      253.50    101.74 o 
 -10  25   4        2.27       70.26     86.38 o 
  -9  25   4       69.07      108.70     79.26 o 
  -8  25   4     1117.99     1100.00     95.69 o 
  -7  25   4     3391.20     3674.03    154.10 o 
  -6  25   4       12.47       56.75     45.65 o 
  -5  25   4     7742.75     7333.35    194.76 o 
  -4  25   4        5.87       83.97     47.41 o 
  -3  25   4     6301.00     6087.27    149.74 o 
  -2  25   4        0.22       12.31     42.95 o 
  -1  25   4       13.60      119.03     50.57 o 
   0  25   4     3693.10     3440.37    139.13 o 
   1  25   4     3190.53     3021.86    235.16 o 
   2  25   4     1493.18     1582.15    104.20 o 
   3  25   4     1537.35     1524.95     89.93 o 
   4  25   4      416.50      525.06     65.66 o 
   5  25   4      340.82      197.57     53.13 o 
   6  25   4      507.31      599.55     70.88 o 
   7  25   4     2522.49     2479.99    146.74 o 
   8  25   4      371.49      386.73     68.08 o 
   9  25   4     1125.19     1335.43     98.95 o 
  10  25   4      662.54      982.82    116.78 o 
  11  25   4      178.85      199.47    103.28 o 
 -10  26   4      177.51      352.14     88.21 o 
  -9  26   4     1988.79     2047.41    150.53 o 
  -8  26   4      733.97      884.18    106.06 o 
  -7  26   4     1231.59     1312.06    101.88 o 
  -6  26   4      353.43      453.51     69.69 o 
  -5  26   4      322.73      264.15     54.35 o 
  -4  26   4      481.44      588.57     64.07 o 
  -3  26   4     1937.09     1978.32    101.70 o 
  -2  26   4     3831.15     3861.19    149.20 o 
  -1  26   4     1221.73     1144.51     92.61 o 
   0  26   4     3777.02     3746.26    130.89 o 
   1  26   4     1785.73     1823.66     95.81 o 
   2  26   4      125.29      297.00     66.10 o 
   3  26   4      272.94      184.96     65.41 o 
   4  26   4       10.59      -25.16     44.39 o 
   5  26   4     4088.76     4357.05    183.29 o 
   6  26   4     1480.73     1391.54     96.04 o 
   7  26   4      216.41      265.44     69.19 o 
   8  26   4      230.91      276.08     65.73 o 
   9  26   4        6.12      120.65     65.69 o 
  10  26   4        4.93       80.44     69.86 o 
 -10  27   4        1.59       29.58    106.24 o 
  -9  27   4      940.91     1274.97    123.07 o 
  -8  27   4      220.97      235.51     98.07 o 
  -7  27   4        8.89      -19.74     52.47 o 
  -6  27   4       23.44       75.09     55.66 o 
  -5  27   4      271.41      304.08     56.68 o 
  -4  27   4      178.36      245.02     61.59 o 
  -3  27   4      123.84      236.24     52.45 o 
  -2  27   4       37.45       49.90     49.93 o 
  -1  27   4     2368.19     2093.26    118.75 o 
   0  27   4       17.30       93.11     46.38 o 
   1  27   4      731.76      706.57     77.45 o 
   2  27   4        0.44      -36.96     46.77 o 
   3  27   4     1041.98     1056.22     91.53 o 
   4  27   4       57.03       93.87     70.63 o 
   5  27   4     1258.51     1284.64     93.06 o 
   6  27   4      356.77      316.36     60.54 o 
   7  27   4        8.16       40.72     53.57 o 
   8  27   4       82.49       82.19     59.60 o 
   9  27   4      291.82      345.16     80.93 o 
  10  27   4       58.52      273.31     78.29 o 
  -9  28   4       38.66      118.96     78.90 o 
  -8  28   4        2.33      186.20     74.76 o 
  -7  28   4     1087.38     1260.22    106.30 o 
  -6  28   4       79.96      138.03     61.21 o 
  -5  28   4      606.43      576.85     77.99 o 
  -4  28   4      982.65      887.30     78.87 o 
  -3  28   4     1185.42     1124.01     93.77 o 
  -2  28   4      531.35      637.05     75.10 o 
  -1  28   4     2828.73     2762.20    122.17 o 
   0  28   4     1264.69     1346.52     90.07 o 
   1  28   4      457.32      464.32     69.95 o 
   2  28   4      171.94      225.02     58.76 o 
   3  28   4     1053.67     1120.68    114.55 o 
   4  28   4       62.16      167.47     70.19 o 
   5  28   4     1235.36     1363.45    107.84 o 
   6  28   4      923.16     1118.31     92.96 o 
   7  28   4      172.75      220.53     64.02 o 
   8  28   4      267.95      335.32     75.94 o 
   9  28   4      340.44      356.49     82.88 o 
  -9  29   4      383.74      565.01    103.59 o 
  -8  29   4        1.85       48.72     75.94 o 
  -7  29   4     1117.16     1104.28    102.30 o 
  -6  29   4      100.51      230.89     63.26 o 
  -5  29   4     1986.94     2246.74    131.61 o 
  -4  29   4       31.10      117.56     56.34 o 
  -3  29   4       60.37       85.66     55.18 o 
  -2  29   4      101.92       95.87     52.30 o 
  -1  29   4      673.40      692.80     73.73 o 
   0  29   4      422.91      535.89     67.53 o 
   1  29   4     4188.15     4398.33    170.63 o 
   2  29   4      722.63      810.67     86.37 o 
   3  29   4     1578.04     1790.07    118.86 o 
   4  29   4      358.45      365.51     84.27 o 
   5  29   4       11.57       71.72     60.74 o 
   6  29   4       80.98      158.19     68.22 o 
   7  29   4      709.33      800.47     96.46 o 
   8  29   4       50.31       15.86     64.98 o 
   9  29   4      225.78      157.75     77.85 o 
  -8  30   4      337.93      464.48     95.51 o 
  -7  30   4     3378.29     3213.72    161.21 o 
  -6  30   4      208.06      314.51     76.72 o 
  -5  30   4      694.48      612.63     87.99 o 
  -4  30   4      129.81      136.95     65.58 o 
  -3  30   4       24.67      -29.45     52.54 o 
  -2  30   4       22.87       99.21     56.29 o 
  -1  30   4      479.99      467.34     67.53 o 
   0  30   4       51.10      -20.31     54.71 o 
   1  30   4      106.99      216.64     63.15 o 
   2  30   4      382.51      274.44     66.25 o 
   3  30   4     1470.44     1842.43    121.68 o 
   4  30   4      139.00      219.02     66.31 o 
   5  30   4     3826.97     3963.27    310.36 o 
   6  30   4     1266.90     1316.57    125.69 o 
   7  30   4      399.19      397.93     92.80 o 
   8  30   4      350.51      363.59     84.66 o 
  -7  31   4      246.25      286.82     82.52 o 
  -6  31   4      189.81      229.33     75.96 o 
  -5  31   4       34.90       11.79     65.16 o 
  -4  31   4       76.53      168.68     68.81 o 
  -3  31   4      209.08      302.76     68.57 o 
  -2  31   4      139.16      182.73     59.93 o 
  -1  31   4     1318.58     1525.99    102.07 o 
   0  31   4      229.41      179.26     63.20 o 
   1  31   4      135.20      224.08     66.10 o 
   2  31   4      127.15      268.39     76.65 o 
   3  31   4       35.73      184.20     64.05 o 
   4  31   4      255.39      237.16     71.70 o 
   5  31   4     2351.10     2476.62    148.44 o 
   6  31   4       56.45      131.93     77.18 o 
   7  31   4      422.92      390.20     96.05 o 
  -6  32   4       15.60      100.52     94.70 o 
  -5  32   4        6.93      120.46     84.07 o 
  -4  32   4      259.60      350.54     83.69 o 
  -3  32   4        5.49       66.32     56.45 o 
  -2  32   4     1302.46     1368.99    102.04 o 
  -1  32   4      775.31      987.68     98.85 o 
   0  32   4     1963.07     1903.44    146.76 o 
   1  32   4      204.89      285.64     70.34 o 
   2  32   4      160.14      244.57     68.33 o 
   3  32   4      102.32      105.46     69.73 o 
   4  32   4        1.86       -8.26     59.28 o 
   5  32   4      121.80      118.94    112.88 o 
   6  32   4       12.80       61.13     81.99 o 
  -5  33   4     1843.85     1693.53    138.59 o 
  -4  33   4       77.65      310.13     77.43 o 
  -3  33   4      570.04      625.59     87.51 o 
  -2  33   4        0.28       64.54     55.97 o 
  -1  33   4        0.34      121.07     63.30 o 
   0  33   4     1160.97     1239.94    105.54 o 
   1  33   4      190.60      283.32     70.20 o 
   2  33   4      943.02     1038.93    117.62 o 
   3  33   4        2.15      265.15     70.63 o 
   4  33   4      308.66      455.74     98.84 o 
   5  33   4       82.66       66.68     79.86 o 
  -4  34   4       94.71      197.87     72.61 o 
  -3  34   4        2.95      140.22     71.60 o 
  -2  34   4      315.92      415.87     88.70 o 
  -1  34   4      221.03      330.90     77.14 o 
   0  34   4       50.98       61.01     61.96 o 
   1  34   4      382.29      378.53     87.73 o 
   2  34   4       28.80      179.06     76.72 o 
   3  34   4      396.78      694.78    103.30 o 
   4  34   4     1026.73      940.90    123.57 o 
  -1  35   4      653.96      674.11     93.20 o 
   0  35   4      246.06      368.00     93.25 o 
   1  35   4       50.86      196.84     71.84 o 
 -15   0   5       10.08      -25.66     85.06 o 
 -13   0   5      418.69      379.13     88.95 o 
 -11   0   5     5352.54     4825.27    196.73 o 
  -9   0   5     5341.66     4779.81    242.49 o 
  -7   0   5    56753.45    56420.98    846.20 o 
  -5   0   5     2859.63     3411.96    150.21 o 
  -3   0   5    22895.16    25148.43    377.34 o 
  -1   0   5       97.38       66.10     21.30 o 
   1   0   5       16.61      130.95     27.35 o 
   3   0   5     4286.46     4681.45     97.80 o 
   5   0   5    47031.71    47983.86   1015.14 o 
   7   0   5    21413.59    21726.25    387.81 o 
   9   0   5    15136.71    14368.54    308.66 o 
  11   0   5     1467.11     1396.79    117.13 o 
  13   0   5      511.61      728.04    126.79 o 
  15   0   5     1043.21     1241.42    173.93 o 
 -15   1   5      682.09      649.54    101.63 o 
 -14   1   5     1665.43     1584.48    127.65 o 
 -13   1   5     1004.36      952.32     85.14 o 
 -12   1   5     5385.29     5361.00    154.69 o 
 -11   1   5       13.47       51.61     39.67 o 
 -10   1   5     1691.49     1640.55     87.34 o 
  -9   1   5      854.32      796.80     67.48 o 
  -8   1   5     2360.67     2277.35     90.45 o 
  -7   1   5      768.28      719.54     67.46 o 
  -6   1   5       54.18       32.79     25.16 o 
  -5   1   5     8659.89     8660.13    138.11 o 
  -4   1   5     1618.25     1728.22     65.29 o 
  -3   1   5       14.43       36.33     14.08 o 
  -2   1   5     2248.83     2133.41     39.61 o 
  -1   1   5    40467.93    43313.56    371.12 o 
   0   1   5    11726.12    12726.84    123.05 o 
   1   1   5      137.08      149.19     16.24 o 
   2   1   5      758.82      663.33     25.73 o 
   3   1   5    10300.70    10351.03    116.20 o 
   4   1   5    10033.06     9970.09    124.93 o 
   5   1   5       27.30       47.80     19.68 o 
   6   1   5     3154.96     3351.77     72.51 o 
   7   1   5     1899.10     2061.81     84.95 o 
   8   1   5      118.64       92.59     48.88 o 
   9   1   5      984.34      957.68     64.38 o 
  10   1   5     2443.96     2470.36     98.47 o 
  11   1   5      539.42      391.67     52.67 o 
  12   1   5     2791.02     2677.47    122.04 o 
  13   1   5      553.66      535.86     68.11 o 
  14   1   5     1000.90     1074.99    109.85 o 
  15   1   5      370.24      454.12     91.48 o 
 -15   2   5      209.07      318.90     76.15 o 
 -14   2   5      142.77      249.34     68.92 o 
 -13   2   5      100.76      171.53     52.86 o 
 -12   2   5       33.36       74.08     46.40 o 
 -11   2   5     2551.89     2432.01    109.66 o 
 -10   2   5      558.55      602.95     57.74 o 
  -9   2   5       33.28       22.15     34.67 o 
  -8   2   5       51.15        1.68     29.72 o 
  -7   2   5      435.18      377.11     42.85 o 
  -6   2   5     5293.50     5449.67    109.63 o 
  -5   2   5      865.49      877.13     49.08 o 
  -4   2   5      192.33      213.27     21.61 o 
  -3   2   5     3138.33     3150.85     53.10 o 
  -2   2   5    48426.88    51336.64    436.15 o 
  -1   2   5    28721.24    29924.06    285.71 o 
   0   2   5     2858.77     2696.68     47.07 o 
   1   2   5    11366.94    11866.60    127.39 o 
   2   2   5    47585.71    51955.68    468.37 o 
   3   2   5      815.08      889.22     32.17 o 
   4   2   5      394.89      475.96     29.50 o 
   5   2   5       96.77       93.06     23.85 o 
   6   2   5    17460.82    17701.25    204.85 o 
   7   2   5    20934.57    21217.21    298.62 o 
   8   2   5      313.65      229.18     42.34 o 
   9   2   5     4779.54     4679.61    138.62 o 
  10   2   5     2603.27     2458.70     97.84 o 
  11   2   5     6849.40     5999.36    254.60 o 
  12   2   5      220.92      219.78     55.87 o 
  13   2   5      553.65      657.74     72.77 o 
  14   2   5        0.24      158.84     68.12 o 
  15   2   5      344.84      289.46    116.49 o 
 -15   3   5      489.24      682.78     94.44 o 
 -14   3   5      697.19      650.34     82.48 o 
 -13   3   5       14.78       37.75     50.35 o 
 -12   3   5     5581.36     5331.68    167.14 o 
 -11   3   5       13.62       -2.27     53.92 o 
 -10   3   5      552.41      577.34     57.96 o 
  -9   3   5       77.63       90.62     36.61 o 
  -8   3   5        5.75       -2.25     22.17 o 
  -7   3   5     1741.58     1760.85     56.91 o 
  -6   3   5      744.61      654.28     40.74 o 
  -5   3   5     1111.32     1155.41     58.91 o 
  -4   3   5     6970.49     7630.46     94.94 o 
  -3   3   5      244.11      321.27     24.18 o 
  -2   3   5    32617.85    35063.15    310.99 o 
  -1   3   5     3327.60     3757.22     75.21 o 
   0   3   5    52998.63    55687.25    543.16 o 
   1   3   5      117.33      105.17     19.16 o 
   2   3   5    57135.67    60140.74    505.37 o 
   3   3   5      543.61      629.15     29.98 o 
   4   3   5    16394.63    17332.60    188.48 o 
   5   3   5     6631.14     6682.80    101.30 o 
   6   3   5      591.45      617.58     37.90 o 
   7   3   5       13.80      -10.03     25.68 o 
   8   3   5      347.96      383.91     54.25 o 
   9   3   5     1001.06     1125.88     85.29 o 
  10   3   5      830.15      816.22     82.23 o 
  11   3   5     1451.77     1262.82     87.95 o 
  12   3   5      363.78      430.17     60.82 o 
  13   3   5      561.07      586.95     70.45 o 
  14   3   5      125.16      212.44     64.29 o 
  15   3   5       99.65      134.84     72.36 o 
 -15   4   5      272.52      291.75    119.33 o 
 -14   4   5     1096.77     1079.31     95.77 o 
 -13   4   5       58.84      147.24     54.79 o 
 -12   4   5      144.88      227.90     58.52 o 
 -11   4   5    12525.26    12027.86    218.79 o 
 -10   4   5      396.12      388.32     50.17 o 
  -9   4   5    12247.99    10405.76    260.91 o 
  -8   4   5      139.47      111.55     27.37 o 
  -7   4   5    54122.29    52036.56    546.07 o 
  -6   4   5       68.13       90.11     23.50 o 
  -5   4   5     1078.24     1245.81     47.26 o 
  -4   4   5     2161.14     2398.83     48.70 o 
  -3   4   5     6331.60     6740.95     88.03 o 
  -2   4   5     3197.91     3450.77     58.07 o 
  -1   4   5    40407.11    43829.33    378.68 o 
   0   4   5    24216.96    25574.28    250.49 o 
   1   4   5     3139.52     3305.28     69.47 o 
   2   4   5     3391.55     3165.85     51.07 o 
   3   4   5     6252.65     5984.57     84.53 o 
   4   4   5     9612.84     9146.38    125.45 o 
   5   4   5     6455.87     5833.16    127.16 o 
   6   4   5      527.87      466.65     38.74 o 
   7   4   5    17719.24    17044.86    242.81 o 
   8   4   5      745.50      887.96     72.27 o 
   9   4   5     4344.15     4237.17    137.78 o 
  10   4   5      337.87      310.11     59.13 o 
  11   4   5      155.67      147.73     56.85 o 
  12   4   5      275.91      305.09     61.99 o 
  13   4   5      190.57      284.78     72.13 o 
  14   4   5       72.21      192.63     77.96 o 
  15   4   5      161.27      194.31    110.23 o 
 -15   5   5        7.23       37.92     62.36 o 
 -14   5   5      609.62      589.78     78.46 o 
 -13   5   5     1404.93     1405.69    103.57 o 
 -12   5   5      181.09      234.90     53.22 o 
 -11   5   5      432.81      431.70     59.33 o 
 -10   5   5      133.06      120.15     53.40 o 
  -9   5   5       89.30      109.22     35.78 o 
  -8   5   5       14.38       61.09     25.68 o 
  -7   5   5      437.76      517.67     40.94 o 
  -6   5   5      956.54     1076.97     48.63 o 
  -5   5   5     7913.98     7660.95    100.57 o 
  -4   5   5     4965.37     5393.04     79.07 o 
  -3   5   5    15944.93    16497.67    170.51 o 
  -2   5   5     1594.94     1564.20     41.45 o 
  -1   5   5    18832.86    18667.62    183.54 o 
   0   5   5     6146.54     6995.42     86.49 o 
   1   5   5     4609.58     4479.43     73.49 o 
   2   5   5    13822.92    14174.25    163.21 o 
   3   5   5     1695.23     1592.48     41.03 o 
   4   5   5     2437.39     2628.72     54.19 o 
   5   5   5      184.68      189.95     27.39 o 
   6   5   5     8627.37     7918.69    135.32 o 
   7   5   5     1407.14     1631.32     65.65 o 
   8   5   5       29.71        6.70     37.81 o 
   9   5   5     1448.89     1493.54     96.17 o 
  10   5   5      153.83      151.02     51.09 o 
  11   5   5      461.21      418.85     68.36 o 
  12   5   5     2511.13     2665.14    141.74 o 
  13   5   5     1910.07     1944.52    113.65 o 
  14   5   5        4.52      122.87     49.65 o 
  15   5   5       50.66      143.51     73.67 o 
 -15   6   5        0.56       48.22     56.06 o 
 -14   6   5      242.42      265.36     69.12 o 
 -13   6   5      143.16       39.93     51.95 o 
 -12   6   5      322.24      361.72     66.94 o 
 -11   6   5      368.67      437.17     67.81 o 
 -10   6   5      896.74     1029.79    137.69 o 
  -9   6   5     3602.40     3404.45    198.76 o 
  -8   6   5      239.76      351.63     35.74 o 
  -7   6   5       61.41       65.59     25.78 o 
  -6   6   5     1180.33     1127.85     39.86 o 
  -5   6   5      361.10      666.91     36.08 o 
  -4   6   5     1236.99     1271.90     53.12 o 
  -3   6   5     6343.17     6300.32     87.60 o 
  -2   6   5        6.09       21.76     16.34 o 
  -1   6   5    34487.13    35693.63    319.15 o 
   0   6   5     7995.69     8469.26    100.79 o 
   1   6   5     4187.28     4300.06     63.03 o 
   2   6   5      608.73      770.19     30.70 o 
   3   6   5     3585.43     3429.00     87.93 o 
   4   6   5     6879.32     6632.85    140.53 o 
   5   6   5       17.87       32.10     17.73 o 
   6   6   5      688.43      861.26     43.84 o 
   7   6   5     2237.27     2216.38     77.09 o 
   8   6   5     1005.72      889.94     54.70 o 
   9   6   5      662.04      765.66     74.70 o 
  10   6   5     3756.13     3708.51    214.60 o 
  11   6   5      313.98      414.94     67.19 o 
  12   6   5       83.91       80.18     56.03 o 
  13   6   5      955.82      980.06    135.82 o 
  14   6   5        2.71      174.30     60.65 o 
  15   6   5       29.51      196.69     75.86 o 
 -15   7   5      130.23       37.61    139.58 o 
 -14   7   5       89.16      214.17     60.32 o 
 -13   7   5        2.55       62.00     51.08 o 
 -12   7   5     2387.30     2534.11    125.97 o 
 -11   7   5      871.80      949.43     80.83 o 
 -10   7   5      301.94      359.67     74.42 o 
  -9   7   5      351.38      386.58     51.80 o 
  -8   7   5     1115.36     1158.72     57.88 o 
  -7   7   5      343.16      384.68     29.32 o 
  -6   7   5    21627.83    21074.27    221.99 o 
  -5   7   5     8407.89     8185.08    110.17 o 
  -4   7   5    18584.71    18808.80    196.11 o 
  -3   7   5      981.56     1007.52     38.79 o 
  -2   7   5    40927.49    42445.52    401.77 o 
  -1   7   5     3205.48     3356.36     58.79 o 
   0   7   5     2690.99     2606.36     50.17 o 
   1   7   5      363.55      464.81     24.95 o 
   2   7   5     2977.22     2781.99     53.92 o 
   3   7   5      561.34      540.28     26.26 o 
   4   7   5     1889.25     1739.84     58.51 o 
   5   7   5     6117.38     5915.25    120.37 o 
   6   7   5     4316.85     4072.35    103.80 o 
   7   7   5     1055.97     1080.96     50.86 o 
   8   7   5      273.72      303.20     49.02 o 
   9   7   5     1711.38     1565.89     99.81 o 
  10   7   5     3515.70     3465.90    145.06 o 
  11   7   5     1202.69     1343.46    104.93 o 
  12   7   5      320.10      406.26     74.21 o 
  13   7   5       25.53       71.92     63.51 o 
  14   7   5        1.27       60.92     61.09 o 
  15   7   5        1.07       48.60     70.22 o 
 -15   8   5       12.80        6.75    113.59 o 
 -14   8   5      706.66      808.14    137.02 o 
 -13   8   5        7.29       -0.52     44.72 o 
 -12   8   5       11.01       67.21     43.08 o 
 -11   8   5     2386.20     2211.53    130.28 o 
 -10   8   5     1541.56     1568.84    120.20 o 
  -9   8   5       32.81       23.62     29.76 o 
  -8   8   5    13385.78    12170.35    366.31 o 
  -7   8   5     3084.81     3005.54     71.24 o 
  -6   8   5     2830.43     2675.60     63.76 o 
  -5   8   5       78.58       88.03     21.40 o 
  -4   8   5     1485.45     1557.68     56.24 o 
  -3   8   5      697.94      772.79     37.09 o 
  -2   8   5     9309.38     8713.19    110.11 o 
  -1   8   5      523.76      526.57     29.62 o 
   0   8   5    14713.92    14923.22    157.71 o 
   1   8   5    11045.32    11249.76    135.40 o 
   2   8   5      913.62      943.36     35.94 o 
   3   8   5      117.89      133.93     24.86 o 
   4   8   5     6958.67     6761.97    115.21 o 
   5   8   5     2068.90     2142.01     77.21 o 
   6   8   5    11832.54    11416.02    192.03 o 
   7   8   5      437.53      526.08     68.85 o 
   8   8   5        4.91      -19.00     38.88 o 
   9   8   5      356.54      454.18     62.33 o 
  10   8   5     3417.46     3348.23    162.66 o 
  11   8   5     2131.17     2121.00    126.13 o 
  12   8   5     2068.89     2057.53    130.07 o 
  13   8   5      182.89      222.67     62.56 o 
  14   8   5     1573.38     1621.13    116.43 o 
  15   8   5        7.98       46.98     74.61 o 
 -15   9   5        2.01      119.51     95.37 o 
 -14   9   5      125.87      148.13    127.43 o 
 -13   9   5       27.61      101.25     62.50 o 
 -12   9   5      854.13      933.86     82.17 o 
 -11   9   5        6.79      117.44     45.12 o 
 -10   9   5     5693.83     5168.32    145.05 o 
  -9   9   5     1129.59     1075.78     64.69 o 
  -8   9   5      764.26      720.18     53.21 o 
  -7   9   5     5011.14     4704.07     90.71 o 
  -6   9   5     1766.01     1829.23     65.02 o 
  -5   9   5    23646.10    23781.96    244.43 o 
  -4   9   5     3825.61     3652.39     81.45 o 
  -3   9   5      152.99      272.30     25.30 o 
  -2   9   5       45.26       36.83     17.14 o 
  -1   9   5     2631.56     2420.61     68.50 o 
   0   9   5       24.55       78.92     17.80 o 
   1   9   5     2757.92     2803.34     58.91 o 
   2   9   5      394.05      558.22     44.73 o 
   3   9   5     7567.58     7842.06    125.01 o 
   4   9   5      960.11     1117.21     73.99 o 
   5   9   5     3341.13     3516.20    110.41 o 
   6   9   5     5609.52     5151.17    140.65 o 
   7   9   5       24.50       91.50     36.89 o 
   8   9   5      378.83      433.62     55.48 o 
   9   9   5      899.44      747.86     87.29 o 
  10   9   5      946.15     1079.59    108.93 o 
  11   9   5     1086.43     1115.69    113.58 o 
  12   9   5     1823.65     2045.39    208.00 o 
  13   9   5       63.43       93.98     64.71 o 
  14   9   5        4.00       49.55     60.29 o 
  15   9   5        3.41      268.86     87.77 o 
 -15  10   5       42.58      162.15     84.57 o 
 -14  10   5      623.67      923.82    121.51 o 
 -13  10   5      717.53      764.20    113.22 o 
 -12  10   5      480.46      673.98     85.30 o 
 -11  10   5     2146.64     2151.15    112.36 o 
 -10  10   5     4062.35     3988.06    136.53 o 
  -9  10   5     2602.67     2539.60    116.93 o 
  -8  10   5      519.11      568.28     49.75 o 
  -7  10   5     4691.82     4058.68     85.80 o 
  -6  10   5     1163.88     1213.41     51.87 o 
  -5  10   5        1.21      -11.87     19.76 o 
  -4  10   5      568.56      698.83     55.38 o 
  -3  10   5      298.01      402.66     29.79 o 
  -2  10   5      975.09     1134.18     42.72 o 
  -1  10   5     7674.79     8345.63    108.91 o 
   0  10   5      159.62      206.13     27.86 o 
   1  10   5      760.24      853.29     49.95 o 
   2  10   5        5.19       22.03     20.81 o 
   3  10   5        1.81       10.79     23.40 o 
   4  10   5      292.68      311.61     33.07 o 
   5  10   5      703.04      914.25     78.21 o 
   6  10   5     3983.82     4045.34    108.03 o 
   7  10   5     5407.92     5163.99    147.12 o 
   8  10   5      520.87      486.13     60.41 o 
   9  10   5      142.81      180.05     50.41 o 
  10  10   5     3551.17     3319.06    175.12 o 
  11  10   5      115.31      202.69     60.00 o 
  12  10   5       98.40      149.34     59.39 o 
  13  10   5      947.39     1275.73     99.13 o 
  14  10   5       23.67      180.60     69.41 o 
  15  10   5        0.59      175.85     86.49 o 
 -15  11   5      104.24      384.87     90.57 o 
 -14  11   5      658.73      980.74    156.16 o 
 -13  11   5     1222.21     1444.88    140.97 o 
 -12  11   5      877.00      860.38     94.13 o 
 -11  11   5     1211.66     1282.09    108.18 o 
 -10  11   5     4453.64     4309.58    153.59 o 
  -9  11   5     3362.69     3316.64    103.56 o 
  -8  11   5       17.81       -3.02     40.95 o 
  -7  11   5      128.95      161.27     29.35 o 
  -6  11   5    10373.64     9665.79    141.52 o 
  -5  11   5     4683.24     4497.99     87.10 o 
  -4  11   5      134.46       57.66     21.41 o 
  -3  11   5    11654.15    11355.30    149.39 o 
  -2  11   5     1404.43     1390.68     50.56 o 
  -1  11   5      143.30      127.47     23.29 o 
   0  11   5    13248.35    13426.94    180.85 o 
   1  11   5      541.38      443.08     36.03 o 
   2  11   5     2146.22     2147.61     82.51 o 
   3  11   5      198.64      124.85     26.96 o 
   4  11   5     6738.25     6494.08    118.72 o 
   5  11   5      288.59      225.17     36.25 o 
   6  11   5     1786.27     1772.53     83.62 o 
   7  11   5    12498.02    12003.24    237.70 o 
   8  11   5      202.70      220.91     48.03 o 
   9  11   5     4503.91     4427.63    150.98 o 
  10  11   5     4809.38     4318.16    188.82 o 
  11  11   5     2674.48     2592.03    138.12 o 
  12  11   5      896.23      956.24     86.98 o 
  13  11   5      294.33      383.56     67.07 o 
  14  11   5      159.27      214.43     72.26 o 
  15  11   5      129.29      110.22     94.46 o 
 -14  12   5     2840.48     3138.86    214.02 o 
 -13  12   5      106.49      197.75     77.82 o 
 -12  12   5      615.71      671.24     89.41 o 
 -11  12   5      156.48      138.12     56.59 o 
 -10  12   5       72.27      137.04     59.01 o 
  -9  12   5      183.92      226.09     41.84 o 
  -8  12   5     5260.13     5161.35    139.11 o 
  -7  12   5      836.38      793.05     60.17 o 
  -6  12   5      287.78      265.59     34.03 o 
  -5  12   5     2461.89     2496.14    120.76 o 
  -4  12   5    14772.83    14065.13    178.31 o 
  -3  12   5       40.53       96.09     23.65 o 
  -2  12   5     2775.06     2156.83     66.73 o 
  -1  12   5     2613.20     2636.82     74.39 o 
   0  12   5    13219.84    12126.00    171.86 o 
   1  12   5      696.49      701.85     44.50 o 
   2  12   5       58.38       35.78     24.15 o 
   3  12   5       75.92      145.14     29.61 o 
   4  12   5      602.90      862.89     51.73 o 
   5  12   5       46.07       52.44     29.07 o 
   6  12   5     5353.86     4913.58    124.30 o 
   7  12   5     1407.34     1440.64     92.89 o 
   8  12   5       82.83       77.55     42.42 o 
   9  12   5     2729.41     2588.84    154.22 o 
  10  12   5      104.40       84.40     50.13 o 
  11  12   5     1943.60     1840.35    137.07 o 
  12  12   5     1332.89     1250.93     99.11 o 
  13  12   5      235.77      256.81     64.17 o 
  14  12   5       73.09       53.72     76.38 o 
 -14  13   5       93.37      230.73    170.79 o 
 -13  13   5     1448.34     1573.66    186.56 o 
 -12  13   5      505.23      728.58    104.37 o 
 -11  13   5     1786.35     1567.21    210.03 o 
 -10  13   5       27.03      109.99     53.41 o 
  -9  13   5       23.36      107.46     43.27 o 
  -8  13   5     2396.65     2247.83     88.17 o 
  -7  13   5       12.07        3.53     30.69 o 
  -6  13   5      426.74      436.89     49.48 o 
  -5  13   5      720.22      835.98     46.16 o 
  -4  13   5       52.94       82.85     24.30 o 
  -3  13   5     9852.48    10204.77    142.52 o 
  -2  13   5       47.45       69.82     21.70 o 
  -1  13   5       60.45       94.88     26.58 o 
   0  13   5     3588.94     3163.33     79.90 o 
   1  13   5       28.33       53.47     25.76 o 
   2  13   5       29.44       60.58     26.21 o 
   3  13   5      522.83      516.40     42.76 o 
   4  13   5     1049.01     1018.52     56.62 o 
   5  13   5     1211.05     1109.39     69.35 o 
   6  13   5     2549.70     2550.95    112.87 o 
   7  13   5      548.93      667.22     61.87 o 
   8  13   5       26.80       25.21     47.52 o 
   9  13   5      405.16      312.92     98.55 o 
  10  13   5      338.26      479.38     72.78 o 
  11  13   5     4809.82     4788.37    173.01 o 
  12  13   5      211.24      320.38     63.90 o 
  13  13   5     1234.77     1246.87    102.77 o 
  14  13   5        2.83       56.17     69.02 o 
 -14  14   5      348.44      485.01    106.27 o 
 -13  14   5     1659.11     1633.00    159.69 o 
 -12  14   5      175.78      214.31    116.88 o 
 -11  14   5     2028.55     1993.87    164.92 o 
 -10  14   5     7371.33     6519.52    258.99 o 
  -9  14   5     3558.64     3420.93    130.01 o 
  -8  14   5     1233.88     1224.84     82.62 o 
  -7  14   5       51.91       38.30     30.71 o 
  -6  14   5     4665.67     4376.91     92.90 o 
  -5  14   5      150.03      173.20     27.84 o 
  -4  14   5     2582.63     2484.42     67.75 o 
  -3  14   5    11286.09    11607.99    157.38 o 
  -2  14   5    17400.65    18596.44    243.72 o 
  -1  14   5    20957.29    21309.38    267.47 o 
   0  14   5      282.45      320.39     36.39 o 
   1  14   5     9177.16     9194.26    165.29 o 
   2  14   5    11340.69    11259.15    171.91 o 
   3  14   5     5065.91     5072.73     91.00 o 
   4  14   5       89.83      196.60     38.62 o 
   5  14   5     2224.96     2496.57    160.46 o 
   6  14   5    19057.49    17722.66    280.66 o 
   7  14   5     1942.22     1978.89    106.54 o 
   8  14   5    10119.53     9869.38    226.56 o 
   9  14   5      114.16      126.67     55.07 o 
  10  14   5     5336.95     5010.26    180.89 o 
  11  14   5     2643.65     2907.11    138.02 o 
  12  14   5      326.82      357.45     67.94 o 
  13  14   5      482.95      653.99     83.17 o 
  14  14   5      641.12      778.60    151.80 o 
 -14  15   5      246.88      341.17     96.79 o 
 -13  15   5     1867.85     1796.68    167.24 o 
 -12  15   5      465.72      498.13    206.16 o 
 -11  15   5     1435.13     1420.91    117.06 o 
 -10  15   5       15.01       84.16     56.30 o 
  -9  15   5     6571.19     6520.77    181.04 o 
  -8  15   5        1.09      -54.90     36.60 o 
  -7  15   5      975.84      909.16     60.96 o 
  -6  15   5     1775.08     1665.79     76.94 o 
  -5  15   5     9943.14    10177.58    149.41 o 
  -4  15   5      219.54      353.28     30.92 o 
  -3  15   5     2817.14     3258.51     91.09 o 
  -2  15   5      339.83      223.89     35.96 o 
  -1  15   5     1120.36     1140.21     60.46 o 
   0  15   5        0.85       -5.52     28.61 o 
   1  15   5    31305.06    31145.66    363.11 o 
   2  15   5      232.56      215.27     34.94 o 
   3  15   5    22225.83    22195.32    252.49 o 
   4  15   5      172.70      160.36     38.32 o 
   5  15   5     6118.64     5588.45    279.41 o 
   6  15   5     1712.59     1958.26     97.17 o 
   7  15   5     1274.51     1180.15     82.60 o 
   8  15   5      148.29      184.64     57.81 o 
   9  15   5       90.42      192.00     58.52 o 
  10  15   5        2.41      -23.88     48.32 o 
  11  15   5      803.11      955.96     88.38 o 
  12  15   5      498.08      595.91     75.80 o 
  13  15   5      126.80       36.32     69.59 o 
  14  15   5      139.91      171.54    100.13 o 
 -14  16   5      677.63      775.87    163.24 o 
 -13  16   5     1381.27     1554.10    163.35 o 
 -12  16   5       19.77      179.46     77.40 o 
 -11  16   5       70.28      124.78     77.79 o 
 -10  16   5     1302.66     1106.30     99.94 o 
  -9  16   5      377.08      442.54     68.01 o 
  -8  16   5     1310.89     1465.78     94.60 o 
  -7  16   5     3432.41     3658.39    121.10 o 
  -6  16   5     3652.93     3705.71    107.07 o 
  -5  16   5      441.75      527.45     64.89 o 
  -4  16   5     3737.73     3581.88     78.07 o 
  -3  16   5       22.39      -13.48     29.73 o 
  -2  16   5     3686.91     3615.06     97.04 o 
  -1  16   5     9945.47     9563.98    159.61 o 
   0  16   5     9923.84    10270.47    166.59 o 
   1  16   5     1601.90     1575.06     70.84 o 
   2  16   5     3114.36     3044.18     91.24 o 
   3  16   5     2062.62     2174.75     67.29 o 
   4  16   5      564.81      603.55     52.35 o 
   5  16   5    11343.40     9309.97    417.56 o 
   6  16   5     4394.14     4425.08    136.53 o 
   7  16   5     5012.32     4529.53    138.91 o 
   8  16   5     2399.73     2291.50    144.78 o 
   9  16   5     3348.10     3440.83    226.91 o 
  10  16   5      644.24      837.19     82.49 o 
  11  16   5       79.71      197.77     62.46 o 
  12  16   5       74.44       52.24     57.64 o 
  13  16   5      150.35      280.20    145.10 o 
  14  16   5      138.31       63.78    100.33 o 
 -13  17   5     1474.59     1486.79    158.82 o 
 -12  17   5     1718.39     1634.45    159.55 o 
 -11  17   5        4.42      173.76     93.66 o 
 -10  17   5      599.77      708.34     85.59 o 
  -9  17   5      539.84      719.04     72.55 o 
  -8  17   5      341.49      236.35     55.28 o 
  -7  17   5      107.79      173.34     41.23 o 
  -6  17   5        9.47       -9.99     35.54 o 
  -5  17   5        1.83       29.88     30.51 o 
  -4  17   5     1000.34      804.82     59.53 o 
  -3  17   5      108.22       42.57     29.46 o 
  -2  17   5      535.20      688.64     51.90 o 
  -1  17   5      107.97      102.36     34.17 o 
   0  17   5     2249.67     2242.48     84.09 o 
   1  17   5     1322.26     1418.55     70.17 o 
   2  17   5      686.00      772.07     67.83 o 
   3  17   5       73.77      163.36     29.94 o 
   4  17   5     1068.12      990.69     62.27 o 
   5  17   5     2995.47     3009.53    156.05 o 
   6  17   5       68.65       83.95     43.92 o 
   7  17   5     1322.01     1123.58     91.80 o 
   8  17   5       70.93      134.76     50.41 o 
   9  17   5     3665.89     3697.77    163.02 o 
  10  17   5      832.91      793.61     82.70 o 
  11  17   5     1967.96     1907.89    118.13 o 
  12  17   5      908.42      895.89     93.95 o 
  13  17   5     1524.00     1212.97    153.78 o 
 -13  18   5     1120.20     1310.08    152.39 o 
 -12  18   5      140.21      252.13     94.54 o 
 -11  18   5     1267.77     1238.99    139.98 o 
 -10  18   5      657.50      934.18    100.02 o 
  -9  18   5     1091.21      984.16     84.16 o 
  -8  18   5     3971.98     3932.20    168.30 o 
  -7  18   5     1355.84     1283.76     78.43 o 
  -6  18   5     3247.87     3431.00    110.10 o 
  -5  18   5      773.12      894.88     64.06 o 
  -4  18   5        6.86        9.23     31.09 o 
  -3  18   5      397.44      358.58     44.41 o 
  -2  18   5       31.36       15.00     29.81 o 
  -1  18   5    10102.53     9837.37    169.38 o 
   0  18   5      747.75      743.42     55.51 o 
   1  18   5     1164.04     1134.44     64.96 o 
   2  18   5      499.90      443.70     47.77 o 
   3  18   5       63.33       70.49     28.88 o 
   4  18   5       16.95       19.80     34.21 o 
   5  18   5      296.85      254.70     52.23 o 
   6  18   5     6262.93     5883.52    156.75 o 
   7  18   5     4667.16     4605.77    154.60 o 
   8  18   5     3703.99     3769.58    149.01 o 
   9  18   5     6103.02     5793.78    159.62 o 
  10  18   5     1409.40     1208.88     97.12 o 
  11  18   5     5781.60     5724.34    219.91 o 
  12  18   5       26.61       83.83     75.15 o 
  13  18   5      300.29      214.45    104.30 o 
 -13  19   5      339.99      373.87    104.17 o 
 -12  19   5      830.77      916.55    133.22 o 
 -11  19   5     1493.03     1870.00    169.66 o 
 -10  19   5      587.80      608.36     89.13 o 
  -9  19   5     1932.83     1996.23    125.98 o 
  -8  19   5      358.99      339.32     61.33 o 
  -7  19   5       36.25       90.75     41.78 o 
  -6  19   5      170.23      149.60     41.54 o 
  -5  19   5     6769.49     6515.03    152.83 o 
  -4  19   5      494.58      643.06     56.31 o 
  -3  19   5     3643.98     3676.48    117.05 o 
  -2  19   5      132.86      197.18     38.80 o 
  -1  19   5      839.51      937.48     69.99 o 
   0  19   5      422.87      467.20     48.32 o 
   1  19   5     3086.98     2901.89    110.31 o 
   2  19   5     6859.91     5976.84    133.25 o 
   3  19   5     4347.58     4243.17    102.17 o 
   4  19   5     4749.09     4566.40    139.28 o 
   5  19   5      651.88      736.84    129.23 o 
   6  19   5      451.57      545.87     67.46 o 
   7  19   5     4375.69     4355.18    154.04 o 
   8  19   5        1.74       11.68     66.86 o 
   9  19   5      942.37      863.55     78.76 o 
  10  19   5        8.32       -9.10     50.42 o 
  11  19   5      895.38      918.57    108.45 o 
  12  19   5      154.38      139.01     76.26 o 
  13  19   5        5.00       57.98     95.33 o 
 -13  20   5      307.50      274.41    163.01 o 
 -12  20   5      431.81      333.17     96.56 o 
 -11  20   5      499.91      616.77    212.84 o 
 -10  20   5      253.11      173.76     69.23 o 
  -9  20   5     2201.36     2305.96    144.05 o 
  -8  20   5       20.29       26.17     46.78 o 
  -7  20   5     9733.16     9412.29    201.86 o 
  -6  20   5      196.99      262.63     46.36 o 
  -5  20   5      303.19      339.30     49.64 o 
  -4  20   5     1528.53     1373.51     78.86 o 
  -3  20   5      210.88      199.99     42.10 o 
  -2  20   5      121.48      108.95     38.12 o 
  -1  20   5     2271.50     2262.05     91.84 o 
   0  20   5     3531.11     3572.85    177.87 o 
   1  20   5       14.32        5.25     34.24 o 
   2  20   5        1.12       16.33     30.76 o 
   3  20   5      509.57      427.93     50.29 o 
   4  20   5     3662.02     3446.97    131.27 o 
   5  20   5    17738.88    15891.38    312.05 o 
   6  20   5       12.13       52.71     47.98 o 
   7  20   5     2284.75     2340.00    111.82 o 
   8  20   5      150.62       50.75     48.24 o 
   9  20   5      297.72      395.60     66.68 o 
  10  20   5      263.05      176.23     55.00 o 
  11  20   5      295.07      408.53     76.18 o 
  12  20   5       12.41       -1.92     58.86 o 
 -12  21   5       69.90      103.00     86.59 o 
 -11  21   5       50.31      121.11    116.20 o 
 -10  21   5      131.76       80.93     69.55 o 
  -9  21   5     2689.02     2727.20    234.27 o 
  -8  21   5     2253.91     2211.72    194.78 o 
  -7  21   5       41.24        9.04     40.92 o 
  -6  21   5     1028.85     1077.58     76.27 o 
  -5  21   5      494.86      515.59     58.14 o 
  -4  21   5       35.19       92.87     38.92 o 
  -3  21   5      674.67      792.59     63.41 o 
  -2  21   5     2253.66     2210.03     94.14 o 
  -1  21   5     1219.77     1330.42     76.15 o 
   0  21   5       41.61       36.21     36.66 o 
   1  21   5      299.88      331.48     47.26 o 
   2  21   5      148.74      228.66     39.34 o 
   3  21   5     4222.42     4055.73    149.16 o 
   4  21   5      540.35      379.91     62.61 o 
   5  21   5     3206.58     2815.50    128.79 o 
   6  21   5     1624.55     1343.26     89.93 o 
   7  21   5     1034.25     1069.36     83.71 o 
   8  21   5      747.83      857.01     78.19 o 
   9  21   5     1503.68     1305.24     93.81 o 
  10  21   5       53.89       87.75     52.37 o 
  11  21   5       16.70      167.72     66.17 o 
  12  21   5      195.29      315.55     86.67 o 
 -12  22   5        0.54       65.70    120.07 o 
 -11  22   5     1756.01     1962.37    177.98 o 
 -10  22   5     1032.52     1189.11    126.60 o 
  -9  22   5      667.74      642.81     92.37 o 
  -8  22   5     3894.00     3778.21    181.72 o 
  -7  22   5      296.80      417.06     57.62 o 
  -6  22   5     7395.97     6910.19    330.72 o 
  -5  22   5       53.07       54.06     42.36 o 
  -4  22   5      942.17      949.68     71.71 o 
  -3  22   5      363.37      363.84     52.05 o 
  -2  22   5     2129.84     2085.98     95.51 o 
  -1  22   5       63.24       46.85     45.94 o 
   0  22   5      510.65      565.45     57.69 o 
   1  22   5      230.01      203.17     48.65 o 
   2  22   5     4552.47     4081.40    168.59 o 
   3  22   5      614.78      636.12     62.14 o 
   4  22   5     2159.49     2282.61    122.05 o 
   5  22   5     3311.15     3131.78    149.81 o 
   6  22   5     7127.63     6784.28    165.55 o 
   7  22   5      778.71      844.12     93.38 o 
   8  22   5      257.90      240.91     56.22 o 
   9  22   5      199.39      210.04     56.74 o 
  10  22   5      577.57      637.10     84.54 o 
  11  22   5     1202.13     1431.38    118.13 o 
  12  22   5      274.29      329.95     75.58 o 
 -12  23   5      346.15      190.53     98.75 o 
 -11  23   5      367.24      568.78    115.90 o 
 -10  23   5       36.77      170.73     75.43 o 
  -9  23   5      189.58      159.82     75.83 o 
  -8  23   5        4.94       86.57     61.53 o 
  -7  23   5       21.86      -29.85     42.20 o 
  -6  23   5     3683.33     3918.50    134.23 o 
  -5  23   5      712.50      826.14     71.98 o 
  -4  23   5     4862.32     4608.54    147.28 o 
  -3  23   5     1776.14     1739.76     92.23 o 
  -2  23   5     8912.49     8167.34    168.19 o 
  -1  23   5      395.36      429.84     58.76 o 
   0  23   5      771.00      778.73     65.95 o 
   1  23   5      933.86     1013.77     82.07 o 
   2  23   5     2821.67     3038.52    112.07 o 
   3  23   5      963.76      952.22     72.78 o 
   4  23   5     1621.57     1694.35     96.75 o 
   5  23   5      113.18      195.69     54.19 o 
   6  23   5      735.53      754.46     77.56 o 
   7  23   5      615.53      635.94     72.20 o 
   8  23   5     1034.97      768.86     78.85 o 
   9  23   5        4.95      132.73     62.13 o 
  10  23   5     2013.42     2139.62    136.80 o 
  11  23   5       14.30       28.81     64.53 o 
 -11  24   5      176.53      331.45    122.18 o 
 -10  24   5       38.63       47.73     71.75 o 
  -9  24   5      837.83     1137.34    167.95 o 
  -8  24   5     1127.79     1203.14    115.56 o 
  -7  24   5     1575.06     1694.62    127.34 o 
  -6  24   5      852.22      846.95     73.41 o 
  -5  24   5      170.95       99.18     46.49 o 
  -4  24   5     2552.06     2399.33    108.52 o 
  -3  24   5      674.17      788.01     69.48 o 
  -2  24   5     2333.69     2526.79    107.79 o 
  -1  24   5     8710.13     7949.24    168.38 o 
   0  24   5      174.51       71.85     49.15 o 
   1  24   5     2058.81     2059.63     96.63 o 
   2  24   5       13.25        3.06     44.77 o 
   3  24   5      109.29      101.17     46.61 o 
   4  24   5     7174.98     7066.98    265.23 o 
   5  24   5     2786.14     2779.07    123.70 o 
   6  24   5     1422.87     1389.75     94.46 o 
   7  24   5      202.74      259.62     63.00 o 
   8  24   5      144.26      -11.43     54.38 o 
   9  24   5      505.94      524.94     83.74 o 
  10  24   5      773.84      731.00     93.11 o 
  11  24   5      535.16      685.71    147.54 o 
 -11  25   5      424.18      402.30    116.16 o 
 -10  25   5      397.13      428.16     86.68 o 
  -9  25   5        0.54      113.12     73.10 o 
  -8  25   5     1610.95     1803.04    136.74 o 
  -7  25   5      147.18      259.74     62.66 o 
  -6  25   5      201.89      218.54     54.57 o 
  -5  25   5       38.11       33.26     43.70 o 
  -4  25   5      183.33      164.12     50.01 o 
  -3  25   5      795.23      789.71    104.11 o 
  -2  25   5       25.21       60.90     43.60 o 
  -1  25   5      399.71      436.37     57.83 o 
   0  25   5      688.51      612.29     88.42 o 
   1  25   5     3160.57     3183.71    120.18 o 
   2  25   5      246.51      254.41     58.10 o 
   3  25   5      324.61      442.36     77.89 o 
   4  25   5      177.96      270.53     62.48 o 
   5  25   5     1419.13     1467.33     94.93 o 
   6  25   5     1363.53     1405.56     98.71 o 
   7  25   5        5.81        1.75     53.51 o 
   8  25   5        3.75       47.81     57.78 o 
   9  25   5       70.90       67.55     65.01 o 
  10  25   5        6.50       63.95     68.29 o 
  11  25   5      324.64      473.86     90.69 o 
 -10  26   5      214.82      149.00     81.08 o 
  -9  26   5      218.54      264.63     84.37 o 
  -8  26   5      925.27      689.83     99.23 o 
  -7  26   5       75.05      199.30     64.72 o 
  -6  26   5     1355.09     1509.53     96.61 o 
  -5  26   5       45.79       55.61     45.98 o 
  -4  26   5      312.58      315.47     55.28 o 
  -3  26   5       38.88       68.96     46.53 o 
  -2  26   5      440.22      608.49     63.75 o 
  -1  26   5        8.44      -42.50     53.70 o 
   0  26   5     2310.57     2186.89    120.10 o 
   1  26   5      647.04      814.69     98.80 o 
   2  26   5       18.51       60.33     49.16 o 
   3  26   5       25.18      -15.06     46.14 o 
   4  26   5     1147.38     1115.80     85.30 o 
   5  26   5       48.81       38.73     50.28 o 
   6  26   5     3008.25     3007.88    135.94 o 
   7  26   5      881.42      968.41    112.44 o 
   8  26   5      138.20      105.92     67.32 o 
   9  26   5      194.84      244.88     70.30 o 
  10  26   5        3.06       23.82     66.40 o 
 -10  27   5        7.03       81.84     82.10 o 
  -9  27   5       43.09       70.70     77.04 o 
  -8  27   5      813.79      972.43    110.76 o 
  -7  27   5      337.29      344.06     70.60 o 
  -6  27   5     3420.00     3685.45    159.62 o 
  -5  27   5       12.96      -43.20     45.89 o 
  -4  27   5      507.25      634.28     67.34 o 
  -3  27   5        2.93       84.79     46.55 o 
  -2  27   5      920.10      898.19     85.34 o 
  -1  27   5        0.02       90.17     52.03 o 
   0  27   5     4299.53     4269.51    139.64 o 
   1  27   5      311.45      351.79     80.51 o 
   2  27   5     3340.06     3101.96    143.59 o 
   3  27   5      132.20      212.87     87.81 o 
   4  27   5     6525.22     6288.39    197.83 o 
   5  27   5      516.72      610.91     73.17 o 
   6  27   5       68.58       65.38     62.78 o 
   7  27   5       86.83       23.56     65.99 o 
   8  27   5      306.33      295.13     80.67 o 
   9  27   5      244.44      315.63     78.49 o 
  -9  28   5       86.72      184.81     83.30 o 
  -8  28   5     1568.61     1802.04    145.10 o 
  -7  28   5      540.74      647.80     81.13 o 
  -6  28   5     1588.57     1905.38    123.11 o 
  -5  28   5      445.23      463.67     66.35 o 
  -4  28   5       36.22       80.96     49.04 o 
  -3  28   5      151.31      254.70     70.65 o 
  -2  28   5      500.37      513.23     72.83 o 
  -1  28   5      782.96      870.11     86.16 o 
   0  28   5       18.13        4.70     48.21 o 
   1  28   5      117.48      126.79     55.94 o 
   2  28   5      407.26      348.44     64.74 o 
   3  28   5        7.61       52.26     63.91 o 
   4  28   5     2393.50     2420.97    174.76 o 
   5  28   5      327.53      260.25     81.62 o 
   6  28   5     3109.05     3211.57    161.26 o 
   7  28   5     1109.32     1204.37    124.90 o 
   8  28   5      263.66      319.75     82.48 o 
   9  28   5      118.08      155.24     77.47 o 
  -8  29   5      668.82      854.10    122.60 o 
  -7  29   5        8.94       47.06     60.16 o 
  -6  29   5      155.45      252.52     66.91 o 
  -5  29   5       76.75      102.69     55.65 o 
  -4  29   5      324.57      392.82     70.81 o 
  -3  29   5      165.45      173.48     57.10 o 
  -2  29   5      465.72      339.24     69.45 o 
  -1  29   5        8.64      125.34     55.91 o 
   0  29   5       11.48       21.56     51.60 o 
   1  29   5        4.89      168.99     56.94 o 
   2  29   5        5.43       89.98     55.31 o 
   3  29   5       20.77      123.32     56.65 o 
   4  29   5      418.42      422.98     72.51 o 
   5  29   5       61.55       49.55     66.07 o 
   6  29   5      607.98      541.94     96.32 o 
   7  29   5       25.57        6.88     64.87 o 
   8  29   5        1.72      146.33     75.16 o 
  -8  30   5       96.18      143.90     86.45 o 
  -7  30   5       62.07      133.71     69.14 o 
  -6  30   5      241.92      185.03     68.39 o 
  -5  30   5      705.66      790.39     97.33 o 
  -4  30   5        0.34       28.07     56.46 o 
  -3  30   5      526.15      569.11     77.59 o 
  -2  30   5      440.60      610.35     93.99 o 
  -1  30   5     2305.92     2317.79    118.46 o 
   0  30   5      941.67      928.02     90.32 o 
   1  30   5     1225.65     1265.63    104.07 o 
   2  30   5      100.41       88.21     58.21 o 
   3  30   5        3.18      114.11     62.41 o 
   4  30   5      127.92      286.75     81.43 o 
   5  30   5      263.47      306.95     89.23 o 
   6  30   5        2.74       50.78     74.73 o 
   7  30   5       49.38       16.20     76.40 o 
   8  30   5      199.99      290.62     94.46 o 
  -7  31   5      149.91      134.81     67.14 o 
  -6  31   5      781.95     1227.08    120.07 o 
  -5  31   5       87.86      122.39     70.70 o 
  -4  31   5     1121.78     1230.20    104.66 o 
  -3  31   5       35.18       35.29     59.21 o 
  -2  31   5     3061.32     2839.50    149.69 o 
  -1  31   5      260.09      368.60     70.70 o 
   0  31   5      859.36      764.50     86.97 o 
   1  31   5      864.57      752.60     85.87 o 
   2  31   5     1200.66     1392.27    112.07 o 
   3  31   5     2320.48     2445.32    231.29 o 
   4  31   5     1267.61     1481.31    140.92 o 
   5  31   5      156.25      307.08     91.71 o 
   6  31   5      187.70      168.33     81.71 o 
   7  31   5       11.36      174.34     92.01 o 
  -6  32   5     2179.51     2313.02    207.68 o 
  -5  32   5       35.30      121.39     74.96 o 
  -4  32   5     1616.14     1890.98    144.03 o 
  -3  32   5        0.05       13.37     63.40 o 
  -2  32   5       26.24       70.40     55.79 o 
  -1  32   5       57.21      199.94     67.72 o 
   0  32   5      576.30      663.48     87.44 o 
   1  32   5       23.58       91.25    111.77 o 
   2  32   5      538.24      497.70     89.04 o 
   3  32   5        2.95      163.45     69.20 o 
   4  32   5     3246.20     3469.75    216.86 o 
   5  32   5       89.10      179.84    141.26 o 
   6  32   5     2734.95     2834.38    190.50 o 
  -5  33   5      230.57      291.41     85.98 o 
  -4  33   5        5.71       93.07     76.50 o 
  -3  33   5      143.97      211.79     70.30 o 
  -2  33   5      121.88      174.27     92.97 o 
  -1  33   5      302.54      481.71     80.27 o 
   0  33   5       85.23       30.29     64.58 o 
   1  33   5      101.82      142.61     78.01 o 
   2  33   5        6.84      160.53     79.37 o 
   3  33   5       64.86      157.71     78.23 o 
   4  33   5       59.61      207.71     85.68 o 
  -3  34   5       98.40      189.92     69.06 o 
  -2  34   5       42.62      122.85     67.57 o 
  -1  34   5     2374.58     2809.67    156.12 o 
   0  34   5      119.11      287.55     85.53 o 
   1  34   5      389.05      544.70    102.37 o 
   2  34   5        9.50      -11.13     70.55 o 
   3  34   5      225.55      271.01     86.47 o 
 -14   0   6      165.39      304.66     86.07 o 
 -12   0   6    10104.76     9369.75    282.57 o 
 -10   0   6     2941.26     3043.65    162.93 o 
  -8   0   6      161.15      125.72     54.64 o 
  -6   0   6     6852.47     7017.09    185.03 o 
  -4   0   6     2654.26     2833.20     71.94 o 
  -2   0   6    31919.75    33020.02    371.14 o 
   0   0   6      736.98      781.10     41.70 o 
   2   0   6    18183.71    18398.87    353.21 o 
   4   0   6     3887.81     4207.72    179.77 o 
   6   0   6    14156.42    14030.44    240.48 o 
   8   0   6     4906.89     4617.46    127.82 o 
  10   0   6    17231.50    15546.88    378.86 o 
  12   0   6     4924.88     4454.30    233.94 o 
  14   0   6        2.00      -72.52     89.25 o 
 -15   1   6      445.20      660.84     90.90 o 
 -14   1   6     2020.56     2164.80    130.69 o 
 -13   1   6     1651.94     1638.04    106.82 o 
 -12   1   6       32.85      136.57     48.52 o 
 -11   1   6     2591.00     2770.88    117.71 o 
 -10   1   6      165.47      203.52     45.36 o 
  -9   1   6     1521.75     1570.58     83.98 o 
  -8   1   6      833.42      848.87     61.26 o 
  -7   1   6      171.22      144.86     33.75 o 
  -6   1   6     4396.77     4151.14    162.78 o 
  -5   1   6     2574.97     2663.41     78.15 o 
  -4   1   6    14778.25    14564.21    155.41 o 
  -3   1   6      162.40      198.79     20.24 o 
  -2   1   6     8261.62     8261.10     94.08 o 
  -1   1   6      160.61      148.54     19.31 o 
   0   1   6     6879.51     6609.64     80.80 o 
   1   1   6    85248.23    88432.83    682.87 o 
   2   1   6      834.59      875.92     37.34 o 
   3   1   6     9672.84     9969.12    111.35 o 
   4   1   6      287.08      225.26     24.88 o 
   5   1   6     6119.04     5963.94     95.99 o 
   6   1   6     1647.82     2058.91     62.64 o 
   7   1   6       61.89       58.06     25.52 o 
   8   1   6      177.86      176.94     29.25 o 
   9   1   6       21.09       43.01     29.78 o 
  10   1   6       22.80        4.19     36.30 o 
  11   1   6     4336.60     4285.77    157.31 o 
  12   1   6     1780.04     1800.10    107.93 o 
  13   1   6      400.50      456.25     91.57 o 
  14   1   6      132.44      146.56     68.41 o 
  15   1   6      347.11      480.00     88.22 o 
 -15   2   6      176.93      310.60     72.22 o 
 -14   2   6      425.56      520.35     91.82 o 
 -13   2   6      630.87      616.17     70.60 o 
 -12   2   6      542.14      627.07     67.74 o 
 -11   2   6       28.66       67.53     42.17 o 
 -10   2   6     8629.22     7680.46    329.27 o 
  -9   2   6        1.68       15.91     32.63 o 
  -8   2   6    18050.15    16492.84    242.79 o 
  -7   2   6     1414.23     1465.19     93.68 o 
  -6   2   6    20534.70    19624.51    257.13 o 
  -5   2   6     2225.03     2508.80     62.05 o 
  -4   2   6      239.27      308.61     21.96 o 
  -3   2   6      774.51      809.63     51.58 o 
  -2   2   6    13771.39    14459.14    152.82 o 
  -1   2   6    41319.94    42457.40    394.50 o 
   0   2   6     5467.50     5668.97     77.30 o 
   1   2   6     5059.22     5247.32     68.03 o 
   2   2   6     8799.27     8761.80    114.79 o 
   3   2   6     2052.19     1984.55     56.38 o 
   4   2   6    14187.98    13974.51    154.22 o 
   5   2   6     5655.81     5610.74     92.20 o 
   6   2   6    56002.44    56632.03    585.80 o 
   7   2   6      824.92      889.22     47.85 o 
   8   2   6    10267.98     9686.17    147.93 o 
   9   2   6       14.75      -13.62     30.63 o 
  10   2   6     3531.69     3353.61     98.75 o 
  11   2   6      647.01      596.10     66.63 o 
  12   2   6      551.56      456.52     64.19 o 
  13   2   6       52.67      110.70     52.46 o 
  14   2   6      879.71      831.63     85.20 o 
  15   2   6        0.50       37.52     92.06 o 
 -15   3   6     1661.52     1643.54    122.14 o 
 -14   3   6      160.36      259.44     73.55 o 
 -13   3   6     4545.72     4573.28    174.13 o 
 -12   3   6     7330.40     6963.58    170.99 o 
 -11   3   6      725.77      772.51     70.25 o 
 -10   3   6     2406.63     2336.86    104.75 o 
  -9   3   6      396.94      451.36     51.10 o 
  -8   3   6     9027.12     8455.15    160.33 o 
  -7   3   6       16.87      -12.45     27.63 o 
  -6   3   6     4640.82     4351.69     82.64 o 
  -5   3   6     9924.51    10363.49    140.04 o 
  -4   3   6       17.13       34.28     22.07 o 
  -3   3   6       82.89       89.99     17.51 o 
  -2   3   6     4362.27     4412.21     68.92 o 
  -1   3   6     8182.89     8229.84    101.02 o 
   0   3   6    27626.32    28991.88    265.85 o 
   1   3   6    19042.72    20059.69    214.35 o 
   2   3   6    16876.27    17631.53    175.88 o 
   3   3   6     2976.42     2986.83     54.75 o 
   4   3   6     6744.45     6220.05    109.60 o 
   5   3   6     4546.28     4530.77    102.13 o 
   6   3   6      886.29      962.40     47.17 o 
   7   3   6      241.60      346.56     40.29 o 
   8   3   6      423.23      509.47     41.39 o 
   9   3   6        0.21       74.62     34.33 o 
  10   3   6      896.35      947.51     99.08 o 
  11   3   6     2292.47     2583.92    119.46 o 
  12   3   6      206.42      190.96     54.08 o 
  13   3   6     1554.89     1485.43    122.19 o 
  14   3   6        3.28      -12.29     54.60 o 
  15   3   6      422.67      526.98     90.59 o 
 -15   4   6      398.63      472.39     77.59 o 
 -14   4   6        3.89       16.25     51.81 o 
 -13   4   6      284.40      216.36     58.34 o 
 -12   4   6     1021.88     1109.73     84.81 o 
 -11   4   6       65.25       91.15     42.77 o 
 -10   4   6     1117.47     1233.43     88.31 o 
  -9   4   6     1914.90     1928.02     90.80 o 
  -8   4   6       81.60      101.65     36.12 o 
  -7   4   6      622.60      658.73     40.51 o 
  -6   4   6     1074.80     1007.87     46.54 o 
  -5   4   6      220.05      256.01     27.98 o 
  -4   4   6     3636.76     3462.65     64.37 o 
  -3   4   6       10.11       44.77     16.44 o 
  -2   4   6     1971.58     2034.15     48.01 o 
  -1   4   6    36694.99    39538.02    350.82 o 
   0   4   6     1392.98     1489.98     48.23 o 
   1   4   6     7195.26     7357.91    104.23 o 
   2   4   6    11648.48    12216.35    148.83 o 
   3   4   6     6125.64     6097.62    137.69 o 
   4   4   6     4034.17     3854.88     70.37 o 
   5   4   6      231.13      315.20     29.75 o 
   6   4   6     2528.17     2530.84     69.54 o 
   7   4   6     1181.76     1136.68     55.17 o 
   8   4   6     1759.49     1860.87     70.89 o 
   9   4   6     1218.98     1321.23     72.83 o 
  10   4   6     1827.58     1573.87    104.69 o 
  11   4   6     1122.52     1303.02    118.41 o 
  12   4   6       33.42      137.18     50.58 o 
  13   4   6       84.91       83.96     52.15 o 
  14   4   6      225.74      163.24     60.82 o 
  15   4   6       83.44      178.31     73.45 o 
 -15   5   6        9.16      -35.78     61.38 o 
 -14   5   6      316.58      551.84     83.61 o 
 -13   5   6       18.92      129.92     52.12 o 
 -12   5   6       56.88      118.77     50.88 o 
 -11   5   6     3290.24     3340.25    126.12 o 
 -10   5   6       11.76       98.36     42.64 o 
  -9   5   6      463.25      397.81     54.63 o 
  -8   5   6       39.28        6.87     34.45 o 
  -7   5   6     2647.04     3008.93     79.71 o 
  -6   5   6      534.18      587.35     39.24 o 
  -5   5   6    20642.33    19653.48    204.97 o 
  -4   5   6     2103.21     2416.44     54.46 o 
  -3   5   6     1959.43     1778.27     50.35 o 
  -2   5   6     4648.55     4707.90     78.97 o 
  -1   5   6     8866.90     9378.57    112.77 o 
   0   5   6      413.74      413.66     25.69 o 
   1   5   6    14518.62    14523.44    169.70 o 
   2   5   6     3969.69     4258.42     75.52 o 
   3   5   6    17562.35    17922.59    194.12 o 
   4   5   6     5253.54     5536.31    103.51 o 
   5   5   6    10473.05     9553.42    137.14 o 
   6   5   6    15059.24    14696.55    193.84 o 
   7   5   6     2016.56     1720.64     63.41 o 
   8   5   6        7.62       13.13     25.13 o 
   9   5   6       77.21      134.61     49.96 o 
  10   5   6     1854.14     1907.79    114.85 o 
  11   5   6     3433.51     2988.61    143.45 o 
  12   5   6      488.25      444.71     86.84 o 
  13   5   6      115.76      210.32     56.56 o 
  14   5   6      206.02      324.49     79.74 o 
  15   5   6       28.52      240.80    100.62 o 
 -15   6   6      219.08      283.94     76.51 o 
 -14   6   6       87.33      260.92     63.15 o 
 -13   6   6     2430.23     2218.60    125.06 o 
 -12   6   6        1.48       -1.11     43.37 o 
 -11   6   6      531.65      468.91     83.06 o 
 -10   6   6     7179.13     6633.91    168.62 o 
  -9   6   6        6.89      -48.53     32.36 o 
  -8   6   6     8322.47     7908.11    190.75 o 
  -7   6   6     4263.79     3679.89    125.75 o 
  -6   6   6     4847.57     4190.65     72.49 o 
  -5   6   6      226.08      288.23     24.95 o 
  -4   6   6      712.60      768.22     36.81 o 
  -3   6   6      481.47      638.29     33.01 o 
  -2   6   6    10761.05    11124.13    130.51 o 
  -1   6   6    34002.71    34421.13    314.52 o 
   0   6   6    29724.68    31358.46    288.12 o 
   1   6   6    15324.71    15922.34    183.09 o 
   2   6   6      554.94      615.18     38.38 o 
   3   6   6    11812.95    11983.49    142.94 o 
   4   6   6     4126.56     4130.17     71.63 o 
   5   6   6     6946.14     6726.64    107.86 o 
   6   6   6    18536.23    18132.54    226.13 o 
   7   6   6     1335.79     1297.30     55.53 o 
   8   6   6     1734.76     1992.18     92.47 o 
   9   6   6      704.93      789.27     78.11 o 
  10   6   6      988.86      903.74     84.63 o 
  11   6   6      722.08      904.92     90.44 o 
  12   6   6      156.53      152.55     62.86 o 
  13   6   6      103.29      233.23     98.65 o 
  14   6   6      286.09      418.52     75.20 o 
  15   6   6      293.58      400.21     82.43 o 
 -15   7   6      272.88      501.18     95.53 o 
 -14   7   6        3.08       12.47     53.03 o 
 -13   7   6      211.52      251.51     60.18 o 
 -12   7   6     1298.82     1468.90    100.70 o 
 -11   7   6      542.14      639.71     70.63 o 
 -10   7   6      427.75      417.92     55.40 o 
  -9   7   6     2895.35     2921.01    109.49 o 
  -8   7   6     1137.42     1160.44     63.73 o 
  -7   7   6     4132.36     3962.38     74.10 o 
  -6   7   6     1474.88     1531.18     48.17 o 
  -5   7   6       10.35       29.52     25.03 o 
  -4   7   6     7682.19     7668.31    106.11 o 
  -3   7   6     1308.13     1283.24     44.95 o 
  -2   7   6        7.55       18.49     17.27 o 
  -1   7   6      842.57     1014.27     55.65 o 
   0   7   6     3747.35     3854.72     63.90 o 
   1   7   6       45.89       60.86     15.14 o 
   2   7   6     4409.97     4158.80     74.09 o 
   3   7   6      169.74      137.41     21.02 o 
   4   7   6     1209.56     1304.22     47.67 o 
   5   7   6     4856.29     4842.34    108.64 o 
   6   7   6     1851.25     2042.85     83.52 o 
   7   7   6     5150.32     5101.69    108.81 o 
   8   7   6        6.13      -47.25     31.50 o 
   9   7   6     4531.51     4138.78    181.75 o 
  10   7   6       90.01      152.14     71.61 o 
  11   7   6      119.94      120.03     58.46 o 
  12   7   6       47.73       -4.26     56.42 o 
  13   7   6       27.68       21.80     63.46 o 
  14   7   6       19.17       87.76     61.08 o 
  15   7   6       82.22      141.73     70.34 o 
 -15   8   6      655.07     1037.48    127.50 o 
 -14   8   6       47.13       54.29     63.84 o 
 -13   8   6     1099.59     1220.06     97.42 o 
 -12   8   6      151.45      196.97     51.89 o 
 -11   8   6     1816.97     1850.79    107.70 o 
 -10   8   6      683.96      729.34     83.66 o 
  -9   8   6      173.62      220.05     43.51 o 
  -8   8   6      918.32      898.83     54.10 o 
  -7   8   6     3597.54     3387.28     81.89 o 
  -6   8   6      594.60      647.39     36.42 o 
  -5   8   6     4267.98     3699.95    123.53 o 
  -4   8   6     1739.98     1461.94     48.03 o 
  -3   8   6      599.55      452.73     37.06 o 
  -2   8   6     1157.75     1279.11     45.10 o 
  -1   8   6      237.67      285.92     25.45 o 
   0   8   6     8910.42     8690.40    109.29 o 
   1   8   6      114.33       76.15     21.07 o 
   2   8   6     2139.60     1944.89     54.34 o 
   3   8   6     6006.64     5659.05     87.03 o 
   4   8   6     5184.43     5117.53     99.25 o 
   5   8   6     1539.53     1463.20     68.42 o 
   6   8   6      174.72      255.55     38.22 o 
   7   8   6        3.02       -1.71     35.27 o 
   8   8   6      640.45      629.73     58.73 o 
   9   8   6      121.27       61.27     49.67 o 
  10   8   6       14.34       17.11     48.65 o 
  11   8   6      824.44      791.00     86.98 o 
  12   8   6      737.75      669.21     84.97 o 
  13   8   6      518.10      482.61     82.47 o 
  14   8   6      220.20      185.76     88.38 o 
  15   8   6       78.01      124.98     81.23 o 
 -15   9   6       65.65      194.29     80.99 o 
 -14   9   6      366.68      493.99     88.69 o 
 -13   9   6      157.18      154.68     65.54 o 
 -12   9   6      367.32      361.88     60.77 o 
 -11   9   6     4401.64     4161.74    148.34 o 
 -10   9   6       91.99       84.02     42.71 o 
  -9   9   6     6376.48     5987.62    150.97 o 
  -8   9   6       93.36       99.93     33.91 o 
  -7   9   6      112.60      136.89     26.58 o 
  -6   9   6      899.82      832.09     41.92 o 
  -5   9   6     4111.36     4032.97     80.87 o 
  -4   9   6      186.55      357.81     29.65 o 
  -3   9   6      653.00      448.68     34.67 o 
  -2   9   6       67.27       54.81     19.00 o 
  -1   9   6      429.41      369.63     28.24 o 
   0   9   6      945.68      935.09     38.22 o 
   1   9   6    19400.13    19343.47    211.68 o 
   2   9   6     2434.08     2290.05     65.81 o 
   3   9   6     5913.60     5765.21    110.73 o 
   4   9   6      720.39      483.63     39.45 o 
   5   9   6     3855.32     3851.57     99.13 o 
   6   9   6     3764.60     3770.70    105.66 o 
   7   9   6     3904.72     3871.27    113.32 o 
   8   9   6      424.71      457.94     52.12 o 
   9   9   6     1415.58     1399.97     96.29 o 
  10   9   6     1498.82     1434.16    122.86 o 
  11   9   6     1555.14     1646.87    138.43 o 
  12   9   6     1176.35     1109.32    119.01 o 
  13   9   6      512.43      579.68    220.67 o 
  14   9   6      148.74       48.02     84.83 o 
  15   9   6        5.75      235.70    124.93 o 
 -15  10   6      363.64      609.94    109.86 o 
 -14  10   6      205.43      247.77     77.10 o 
 -13  10   6     3795.98     3867.97    190.37 o 
 -12  10   6      413.43      421.67     91.28 o 
 -11  10   6       16.33       56.99     48.75 o 
 -10  10   6       42.50       59.50     41.90 o 
  -9  10   6      363.70      450.62     57.19 o 
  -8  10   6      757.04      779.75     56.92 o 
  -7  10   6     7916.25     7331.42    114.99 o 
  -6  10   6     1241.17     1380.60     53.12 o 
  -5  10   6      640.38      636.26     38.74 o 
  -4  10   6     2749.24     2951.39     67.49 o 
  -3  10   6     9846.13     9503.33    125.83 o 
  -2  10   6    20078.68    20496.99    214.71 o 
  -1  10   6    43015.86    42273.45    384.87 o 
   0  10   6     2155.69     2364.01     67.02 o 
   1  10   6    10551.39    10130.84    133.19 o 
   2  10   6      247.05      361.85     28.12 o 
   3  10   6     1834.40     1726.53     66.51 o 
   4  10   6       58.80       89.94     26.32 o 
   5  10   6     6717.12     6391.55    121.62 o 
   6  10   6     2690.79     2897.30     98.40 o 
   7  10   6      427.27      411.78     50.25 o 
   8  10   6     2447.94     2294.52    107.76 o 
   9  10   6        9.98       95.17     49.44 o 
  10  10   6      175.93      224.23     57.47 o 
  11  10   6     4888.79     4746.65    187.33 o 
  12  10   6       76.59       76.16     96.29 o 
  13  10   6     1296.34     1388.25    115.86 o 
  14  10   6      266.94      487.05     85.72 o 
 -14  11   6       40.82       79.08     67.55 o 
 -13  11   6       64.60      168.90     66.04 o 
 -12  11   6     1292.89     1508.80    120.15 o 
 -11  11   6        2.72        6.87     59.06 o 
 -10  11   6      131.56       92.38     43.71 o 
  -9  11   6       69.25      120.82     43.26 o 
  -8  11   6      412.40      415.51     48.54 o 
  -7  11   6      118.24      142.22     28.91 o 
  -6  11   6     4114.05     3948.14     86.55 o 
  -5  11   6       10.33       46.92     21.91 o 
  -4  11   6      390.34      380.11     31.99 o 
  -3  11   6    14228.93    13796.21    201.38 o 
  -2  11   6     3179.00     3595.05     71.01 o 
  -1  11   6       86.90       67.68     20.65 o 
   0  11   6    12140.49    12194.36    156.61 o 
   1  11   6     4477.62     5140.39    158.00 o 
   2  11   6     2321.78     2196.60     84.19 o 
   3  11   6     3172.44     2966.39     81.12 o 
   4  11   6        9.58       38.70     26.69 o 
   5  11   6      581.32      636.19     49.77 o 
   6  11   6      560.05      561.04     51.21 o 
   7  11   6      773.41      893.98     66.57 o 
   8  11   6      455.13      440.10     58.01 o 
   9  11   6      800.08      695.64     66.32 o 
  10  11   6      582.12      679.38     99.45 o 
  11  11   6      254.09      269.18     79.18 o 
  12  11   6       23.00       82.34     55.06 o 
  13  11   6      279.50      331.65     64.57 o 
  14  11   6      100.65      190.92     70.49 o 
 -14  12   6      284.25      351.41     92.83 o 
 -13  12   6      953.65     1025.88    127.19 o 
 -12  12   6      427.15      483.68     84.28 o 
 -11  12   6     3048.68     3041.35    167.87 o 
 -10  12   6      888.59      750.01     85.45 o 
  -9  12   6     1345.52     1328.94     75.91 o 
  -8  12   6     1250.14     1280.54     87.55 o 
  -7  12   6      949.98     1079.08     55.26 o 
  -6  12   6     2980.06     3094.82     79.96 o 
  -5  12   6      985.73     1189.45     53.81 o 
  -4  12   6     1425.26     1666.37     62.01 o 
  -3  12   6     2871.97     3010.26     72.79 o 
  -2  12   6     2059.92     2108.84     68.95 o 
  -1  12   6    13363.30    13829.66    174.98 o 
   0  12   6    11716.33    12200.09    175.12 o 
   1  12   6     6504.39     6796.58    120.55 o 
   2  12   6        4.44       -5.07     24.01 o 
   3  12   6     8488.28     8388.41    140.61 o 
   4  12   6      182.45      267.40     36.29 o 
   5  12   6      475.33      545.00     63.18 o 
   6  12   6     2976.81     3292.95    136.87 o 
   7  12   6    11601.51    10540.83    200.81 o 
   8  12   6       23.91       19.91     43.13 o 
   9  12   6     2078.75     2063.51    106.60 o 
  10  12   6        3.40       32.57     42.75 o 
  11  12   6     5574.57     5423.27    183.72 o 
  12  12   6      924.77      928.06     96.17 o 
  13  12   6       44.55      122.60     57.62 o 
  14  12   6      443.30      560.84    114.61 o 
 -14  13   6        9.55      190.11     83.71 o 
 -13  13   6       55.06      205.72     81.42 o 
 -12  13   6     2205.69     2134.83    141.45 o 
 -11  13   6      884.92      916.84    104.85 o 
 -10  13   6       99.72       74.73     62.76 o 
  -9  13   6     4707.00     4480.13    140.39 o 
  -8  13   6     4934.04     4679.00    139.55 o 
  -7  13   6      705.85      672.99     47.20 o 
  -6  13   6      930.88     1032.22     71.42 o 
  -5  13   6     2433.76     2338.69     92.24 o 
  -4  13   6      713.38      693.12     53.13 o 
  -3  13   6      714.81      674.91     42.37 o 
  -2  13   6     8241.83     8069.51    124.53 o 
  -1  13   6      233.73      246.45     42.52 o 
   0  13   6     7198.05     7238.40    128.04 o 
   1  13   6     3253.92     3026.49    104.24 o 
   2  13   6     8057.44     7354.23    130.42 o 
   3  13   6       56.79      132.32     30.18 o 
   4  13   6    16122.30    15097.20    215.37 o 
   5  13   6     1104.53     1102.68     63.59 o 
   6  13   6     1321.96     1267.47     77.63 o 
   7  13   6      782.51      704.16     64.04 o 
   8  13   6      287.64      326.99     53.04 o 
   9  13   6     1107.57     1024.57     80.42 o 
  10  13   6     1086.70     1069.81     86.25 o 
  11  13   6        3.79      -21.79     53.58 o 
  12  13   6     1156.04     1077.86    101.60 o 
  13  13   6      395.73      456.48     84.70 o 
  14  13   6       26.14      235.72     91.51 o 
 -14  14   6        2.93      101.64     75.69 o 
 -13  14   6     2639.27     2722.97    200.41 o 
 -12  14   6       10.66      -45.21     58.53 o 
 -11  14   6      614.64      517.84     80.59 o 
 -10  14   6       91.40      -26.75     52.36 o 
  -9  14   6     1092.97     1141.81    115.44 o 
  -8  14   6      155.47      141.05     68.43 o 
  -7  14   6     4730.75     4717.06    115.06 o 
  -6  14   6       66.78       82.60     27.89 o 
  -5  14   6       23.97       16.82     25.49 o 
  -4  14   6      730.45      813.99     47.18 o 
  -3  14   6      891.63      765.98     44.33 o 
  -2  14   6     8433.83     7629.35    122.49 o 
  -1  14   6    15939.49    15621.39    216.81 o 
   0  14   6     8548.99     8844.40    212.18 o 
   1  14   6     3614.66     3704.00     92.01 o 
   2  14   6      618.03      570.74     46.03 o 
   3  14   6       34.67       90.16     30.51 o 
   4  14   6     3011.24     2918.55    120.21 o 
   5  14   6     6508.22     6011.41    126.82 o 
   6  14   6     3613.74     3823.73    124.71 o 
   7  14   6      971.67     1097.87     77.47 o 
   8  14   6     2861.45     2803.49    119.02 o 
   9  14   6       81.99      115.63     51.58 o 
  10  14   6        2.58       59.83     47.42 o 
  11  14   6      107.28       58.26     50.06 o 
  12  14   6      548.87      642.17     71.36 o 
  13  14   6      193.24      176.22     79.83 o 
  14  14   6        4.97       68.40     78.82 o 
 -14  15   6     2148.28     2593.63    203.01 o 
 -13  15   6      369.21      722.61    112.89 o 
 -12  15   6     3579.68     3274.96    217.23 o 
 -11  15   6     4504.62     4764.89    222.44 o 
 -10  15   6      145.73      180.25     58.98 o 
  -9  15   6     1020.93      823.34     88.37 o 
  -8  15   6      562.50      600.32     65.37 o 
  -7  15   6      491.15      502.55     50.13 o 
  -6  15   6      990.25      907.86     62.76 o 
  -5  15   6      479.92      557.28     42.07 o 
  -4  15   6     1130.56     1066.56     52.05 o 
  -3  15   6      749.92      902.26     60.22 o 
  -2  15   6     2818.58     2542.58     84.46 o 
  -1  15   6     2020.84     2067.46     78.79 o 
   0  15   6     1130.29      955.86     57.02 o 
   1  15   6     7796.56     7300.18    146.22 o 
   2  15   6      382.78      323.07     39.83 o 
   3  15   6     3688.51     3834.92    100.71 o 
   4  15   6       69.33       84.95     32.49 o 
   5  15   6      106.21      102.51     37.12 o 
   6  15   6      492.97      491.30     59.40 o 
   7  15   6      512.47      579.27     63.66 o 
   8  15   6      928.39     1001.88     86.61 o 
   9  15   6     1368.64     1491.09     97.11 o 
  10  15   6      211.75      270.88     58.98 o 
  11  15   6      268.23      247.36     57.69 o 
  12  15   6     2213.66     2411.23    143.67 o 
  13  15   6        2.13       67.63     64.14 o 
  14  15   6      573.80      686.61    106.89 o 
 -13  16   6      531.85      577.10    116.98 o 
 -12  16   6     1453.67     1574.06    169.16 o 
 -11  16   6     1699.65     1562.79    123.26 o 
 -10  16   6     2715.78     2670.72    158.47 o 
  -9  16   6     7280.70     6849.53    191.13 o 
  -8  16   6     1339.84     1680.31    100.61 o 
  -7  16   6     2080.03     2011.98     89.42 o 
  -6  16   6       50.52       55.90     34.78 o 
  -5  16   6      295.49      331.55     43.74 o 
  -4  16   6      105.94      160.68     28.45 o 
  -3  16   6     1513.02     1537.02     74.28 o 
  -2  16   6     4786.36     4455.95    160.64 o 
  -1  16   6     1105.33     1349.64     68.35 o 
   0  16   6    12757.07    12025.44    279.33 o 
   1  16   6      153.27      158.38     36.46 o 
   2  16   6     5155.62     4464.90    115.54 o 
   3  16   6       53.19       80.62     32.39 o 
   4  16   6     3577.79     3341.14    181.08 o 
   5  16   6     2409.44     2441.11     93.31 o 
   6  16   6     2412.90     2360.67    108.65 o 
   7  16   6     8534.83     8058.02    183.33 o 
   8  16   6      744.44      704.55     71.78 o 
   9  16   6     5645.69     5065.61    159.29 o 
  10  16   6     5434.73     5409.08    169.27 o 
  11  16   6      967.19      947.37     93.35 o 
  12  16   6     2232.38     2453.13    143.55 o 
  13  16   6      110.25       87.18     66.02 o 
 -13  17   6      199.13      134.98     94.88 o 
 -12  17   6     1746.09     1648.01    164.31 o 
 -11  17   6       33.42       66.85     77.70 o 
 -10  17   6       84.86      143.48     66.32 o 
  -9  17   6       35.99       44.92     47.78 o 
  -8  17   6     1892.52     1866.21    105.69 o 
  -7  17   6       18.76       14.56     35.03 o 
  -6  17   6      916.73      964.13     65.92 o 
  -5  17   6     1290.71     1238.85     72.19 o 
  -4  17   6     3516.17     3646.22    105.98 o 
  -3  17   6      199.34      180.49     37.99 o 
  -2  17   6     5218.49     4697.50    113.20 o 
  -1  17   6      505.37      508.45     51.24 o 
   0  17   6      420.69      438.87     46.44 o 
   1  17   6     1746.31     1737.33     77.53 o 
   2  17   6     5053.98     4996.57    114.08 o 
   3  17   6     2120.88     2043.48     96.76 o 
   4  17   6    12794.63    12052.70    234.31 o 
   5  17   6     3169.46     3412.59    106.83 o 
   6  17   6      182.45      260.73     53.05 o 
   7  17   6     1010.10      959.61    105.38 o 
   8  17   6     1429.84     1436.11     97.07 o 
   9  17   6        0.53      -44.21     45.92 o 
  10  17   6     1498.90     1615.33    106.07 o 
  11  17   6      440.51      419.48     75.64 o 
  12  17   6      454.50      535.39     80.80 o 
  13  17   6      528.03      577.08    111.26 o 
 -13  18   6      226.51      261.42     89.78 o 
 -12  18   6      175.96      194.62     88.48 o 
 -11  18   6     1361.10     1726.58    161.81 o 
 -10  18   6        6.78       34.50     57.56 o 
  -9  18   6     1259.72     1278.00     96.04 o 
  -8  18   6     2445.20     2501.78    122.29 o 
  -7  18   6     1337.83     1344.21     84.25 o 
  -6  18   6     4601.32     4495.30    124.79 o 
  -5  18   6     1814.04     1813.98     87.21 o 
  -4  18   6     2594.45     2514.82     96.92 o 
  -3  18   6      838.23      777.65     60.20 o 
  -2  18   6       41.33       72.30     32.71 o 
  -1  18   6     2429.32     2753.46     96.30 o 
   0  18   6      617.83      643.08     54.55 o 
   1  18   6       24.44       35.43     33.21 o 
   2  18   6        7.22        0.94     31.61 o 
   3  18   6      424.02      520.53     51.35 o 
   4  18   6     3836.46     3695.97    110.35 o 
   5  18   6      890.99      962.15     68.86 o 
   6  18   6    13194.53    11812.44    261.54 o 
   7  18   6     1032.22      971.79     83.29 o 
   8  18   6     8407.17     7897.77    229.31 o 
   9  18   6     1297.44     1211.50    126.92 o 
  10  18   6      348.42      352.86     67.89 o 
  11  18   6        4.08      -29.50     56.15 o 
  12  18   6      125.08      183.37     69.65 o 
  13  18   6       22.46       69.00     66.01 o 
 -13  19   6     1123.95     1138.69    146.05 o 
 -12  19   6      123.43      275.09    113.45 o 
 -11  19   6     2172.22     2456.59    223.89 o 
 -10  19   6     1484.29     1528.61    150.64 o 
  -9  19   6     1191.17     1085.45     91.30 o 
  -8  19   6     6862.27     6441.04    178.97 o 
  -7  19   6      209.05      157.59     60.26 o 
  -6  19   6     2085.89     2028.03     95.34 o 
  -5  19   6      173.57      153.75     42.11 o 
  -4  19   6      610.03      598.82     56.20 o 
  -3  19   6        8.18       27.55     34.32 o 
  -2  19   6     1846.88     1982.79     88.22 o 
  -1  19   6     3132.55     3063.27    101.48 o 
   0  19   6       40.56       71.33     35.34 o 
   1  19   6     3009.93     2710.97    132.59 o 
   2  19   6      126.38      122.47     38.35 o 
   3  19   6     1444.03     1562.63     79.81 o 
   4  19   6      523.66      648.38     59.24 o 
   5  19   6       68.23      121.04     50.38 o 
   6  19   6     1421.91     1441.52    120.06 o 
   7  19   6       47.41      -19.52     47.44 o 
   8  19   6      456.54      450.36     67.40 o 
   9  19   6      169.95      111.27     64.80 o 
  10  19   6      798.29      770.60     92.86 o 
  11  19   6      246.37      258.40     67.68 o 
  12  19   6      579.10      529.37     84.27 o 
  13  19   6      272.59      336.33     95.21 o 
 -12  20   6     1387.31     1540.96    173.93 o 
 -11  20   6      932.19      769.36    119.85 o 
 -10  20   6      551.10      882.87    119.48 o 
  -9  20   6      466.36      387.07     82.55 o 
  -8  20   6       39.06       95.80     52.60 o 
  -7  20   6     2275.54     2547.52    144.24 o 
  -6  20   6     3029.17     2985.93    119.56 o 
  -5  20   6      425.11      427.91     67.36 o 
  -4  20   6      423.47      399.21     51.08 o 
  -3  20   6     3889.51     3566.52    115.70 o 
  -2  20   6     1632.49     1607.89     83.01 o 
  -1  20   6       20.43       49.19     36.04 o 
   0  20   6      499.04      465.41     53.24 o 
   1  20   6        8.45       18.39     35.98 o 
   2  20   6      130.22      119.27     41.90 o 
   3  20   6      162.87      189.16     44.82 o 
   4  20   6      179.59      125.94     49.23 o 
   5  20   6     4211.84     3840.68    142.74 o 
   6  20   6      572.67      648.66     75.18 o 
   7  20   6     4979.22     4981.96    164.96 o 
   8  20   6      297.38      157.52     57.62 o 
   9  20   6      665.79      679.11     84.54 o 
  10  20   6     1665.80     1888.53    164.46 o 
  11  20   6       27.11       46.65     63.09 o 
  12  20   6      895.77     1011.27    103.64 o 
 -12  21   6      503.89      644.84    185.81 o 
 -11  21   6       67.91      103.80     91.30 o 
 -10  21   6        7.50      -23.48    103.16 o 
  -9  21   6       18.32       43.65     53.61 o 
  -8  21   6     2750.28     2737.39    133.69 o 
  -7  21   6       23.39       20.96     42.77 o 
  -6  21   6     1073.44     1129.56     77.80 o 
  -5  21   6     1090.12     1031.36     74.58 o 
  -4  21   6       36.84       78.99     40.07 o 
  -3  21   6      613.59      680.68     61.34 o 
  -2  21   6     5065.21     4898.61    127.86 o 
  -1  21   6      362.06      460.90     52.99 o 
   0  21   6     2061.74     1909.84    117.65 o 
   1  21   6     2731.35     2691.48    140.55 o 
   2  21   6       19.66      113.20     41.49 o 
   3  21   6     3168.01     3055.49    126.78 o 
   4  21   6     5847.18     5646.24    156.49 o 
   5  21   6     2085.28     2016.56    205.80 o 
   6  21   6      607.42      625.12     97.33 o 
   7  21   6      593.16      560.44     73.64 o 
   8  21   6     1981.47     1674.13    115.39 o 
   9  21   6      324.70      466.61     75.49 o 
  10  21   6     1822.95     1745.86    122.85 o 
  11  21   6      979.40     1032.58    106.07 o 
  12  21   6       50.22       79.55     64.03 o 
 -12  22   6       79.47      116.33     88.16 o 
 -11  22   6      147.87      318.47     99.90 o 
 -10  22   6      256.36      127.46     87.81 o 
  -9  22   6        9.06       45.07     65.65 o 
  -8  22   6     1939.72     1906.92    117.37 o 
  -7  22   6      487.73      501.01     60.16 o 
  -6  22   6      793.12     1014.94     75.71 o 
  -5  22   6     4952.07     4588.90    157.27 o 
  -4  22   6      457.83      579.15     85.68 o 
  -3  22   6     7965.00     7457.08    209.00 o 
  -2  22   6     1709.60     1537.94     94.50 o 
  -1  22   6     2607.14     2534.06    103.81 o 
   0  22   6     4320.32     4234.12    124.43 o 
   1  22   6      283.43      337.51     51.72 o 
   2  22   6     2396.79     2415.06    116.03 o 
   3  22   6      859.17      762.72     76.42 o 
   4  22   6      986.21      915.70     82.20 o 
   5  22   6     1793.03     1813.81    109.39 o 
   6  22   6     4773.05     4784.15    214.57 o 
   7  22   6     1163.22     1064.62     95.36 o 
   8  22   6      858.29      948.50     95.71 o 
   9  22   6      188.52      182.55     65.62 o 
  10  22   6       73.56       93.83     64.48 o 
  11  22   6       13.16       95.32     66.90 o 
  12  22   6      365.68      397.55    100.97 o 
 -11  23   6      138.91      107.09    151.00 o 
 -10  23   6      204.96      298.64    101.29 o 
  -9  23   6      294.26      274.63     77.20 o 
  -8  23   6      145.79       98.19     57.74 o 
  -7  23   6     1072.53     1206.68    114.11 o 
  -6  23   6      102.79      185.38     82.39 o 
  -5  23   6     2764.85     2803.41    124.32 o 
  -4  23   6      373.60      454.95     57.85 o 
  -3  23   6      174.71      223.50     51.03 o 
  -2  23   6      702.28      790.00     66.91 o 
  -1  23   6      108.09      104.63     46.77 o 
   0  23   6      205.93      223.93     49.43 o 
   1  23   6     2815.84     2607.26    146.34 o 
   2  23   6       20.32       20.68     43.59 o 
   3  23   6        5.05       -9.65     46.68 o 
   4  23   6     1424.32     1478.49    102.12 o 
   5  23   6     2270.94     2304.91    141.12 o 
   6  23   6      233.89      234.25     65.05 o 
   7  23   6      206.83      197.34     63.26 o 
   8  23   6      171.99      285.13     67.71 o 
   9  23   6     1038.43     1112.85    156.85 o 
  10  23   6      371.80      441.87    108.53 o 
  11  23   6       47.04      151.16     69.24 o 
 -11  24   6      215.38      190.60     96.43 o 
 -10  24   6      583.86     1025.29    187.48 o 
  -9  24   6       11.75      187.75     78.04 o 
  -8  24   6       81.62       68.55     80.78 o 
  -7  24   6     5009.00     4939.89    152.83 o 
  -6  24   6       48.23       64.79     46.10 o 
  -5  24   6     2249.79     2190.65    108.40 o 
  -4  24   6     1470.57     1326.75     85.94 o 
  -3  24   6     6713.38     6184.48    151.15 o 
  -2  24   6      637.22      539.60     63.08 o 
  -1  24   6        6.06       10.55     41.19 o 
   0  24   6     5258.84     4790.26    140.97 o 
   1  24   6      624.48      651.29     73.44 o 
   2  24   6       59.94       61.73     49.76 o 
   3  24   6      807.99      820.80     80.50 o 
   4  24   6      607.47      591.79     70.86 o 
   5  24   6     3714.56     3718.65    154.23 o 
   6  24   6        7.77       21.47     57.14 o 
   7  24   6     3265.71     3161.30    188.84 o 
   8  24   6       40.07      -17.00     58.45 o 
   9  24   6     1833.37     1599.53    120.54 o 
  10  24   6      402.30      368.66     77.18 o 
  11  24   6        6.45       85.64     72.40 o 
 -10  25   6      187.07      152.33     89.52 o 
  -9  25   6       90.78      244.42     80.46 o 
  -8  25   6      781.49      849.64    104.67 o 
  -7  25   6      130.40      157.26     53.89 o 
  -6  25   6      294.38      292.14     57.47 o 
  -5  25   6     2660.10     2705.22    134.57 o 
  -4  25   6      283.07      356.29     56.48 o 
  -3  25   6     3813.21     3924.44    137.10 o 
  -2  25   6     2287.79     2146.03    104.64 o 
  -1  25   6      631.28      654.62     66.72 o 
   0  25   6      368.23      428.23     74.24 o 
   1  25   6     3159.82     3165.03    271.52 o 
   2  25   6      321.04      403.78     75.25 o 
   3  25   6     6412.74     6444.47    214.67 o 
   4  25   6     1046.94     1321.97     90.13 o 
   5  25   6     5812.68     5958.16    269.66 o 
   6  25   6       58.17       90.00     62.91 o 
   7  25   6       42.31        9.54     61.50 o 
   8  25   6        2.34      140.17     66.23 o 
   9  25   6       94.24      214.26     69.37 o 
  10  25   6       27.84      132.36     72.76 o 
 -10  26   6        1.23       39.52     81.96 o 
  -9  26   6       47.82      124.49     77.65 o 
  -8  26   6      136.66      244.29     81.23 o 
  -7  26   6      607.70      669.32     80.74 o 
  -6  26   6       92.93      135.37     52.75 o 
  -5  26   6      376.08      489.49     64.53 o 
  -4  26   6      833.49      915.37     77.46 o 
  -3  26   6       68.80       60.19     46.47 o 
  -2  26   6      534.02      686.34     83.26 o 
  -1  26   6       36.16       68.96     50.01 o 
   0  26   6     8939.03     8281.94    261.15 o 
   1  26   6       66.50      116.98     60.61 o 
   2  26   6      437.64      334.05     82.59 o 
   3  26   6     1265.96     1170.53     95.37 o 
   4  26   6       84.46      211.91     72.20 o 
   5  26   6     1161.54     1149.24    103.74 o 
   6  26   6     1223.12     1072.86    111.32 o 
   7  26   6      459.97      450.86     83.16 o 
   8  26   6       11.73      128.06     63.47 o 
   9  26   6      317.79      457.59    102.74 o 
  10  26   6       17.66       16.87     68.88 o 
  -9  27   6       19.58       51.33     83.78 o 
  -8  27   6       45.80       53.71     68.86 o 
  -7  27   6      431.99      455.03     89.31 o 
  -6  27   6       19.83       27.56     49.24 o 
  -5  27   6        6.58       26.68     46.51 o 
  -4  27   6      213.44      249.75     56.58 o 
  -3  27   6      561.84      727.12     71.23 o 
  -2  27   6        1.26       90.44     52.42 o 
  -1  27   6      938.41     1094.38     91.87 o 
   0  27   6      294.20      437.28     69.46 o 
   1  27   6       82.81       42.55     52.02 o 
   2  27   6      526.42      481.53     70.77 o 
   3  27   6       61.68       80.24     77.94 o 
   4  27   6      240.29      335.83     83.17 o 
   5  27   6      132.63      116.86     64.94 o 
   6  27   6       18.64       11.07     63.30 o 
   7  27   6       74.59       42.22     66.43 o 
   8  27   6      312.94      223.32     79.64 o 
   9  27   6       94.64      215.26     76.05 o 
  -9  28   6      163.39      220.25     86.13 o 
  -8  28   6       27.98       22.91     72.87 o 
  -7  28   6      716.29      824.19    105.68 o 
  -6  28   6       58.96      127.43     59.80 o 
  -5  28   6      278.18      250.94     59.00 o 
  -4  28   6      115.19      258.32     57.89 o 
  -3  28   6     1032.10     1024.99     89.94 o 
  -2  28   6      485.10      550.19     74.95 o 
  -1  28   6      750.20      886.49    116.81 o 
   0  28   6      426.71      592.43     74.73 o 
   1  28   6       88.97      150.89     70.64 o 
   2  28   6      315.77      340.45     64.48 o 
   3  28   6      535.46      805.37    103.07 o 
   4  28   6        0.44       64.65     65.69 o 
   5  28   6      460.94      669.22    129.04 o 
   6  28   6      551.19      569.05     89.03 o 
   7  28   6       48.36      100.63     71.00 o 
   8  28   6       60.53      134.30     78.34 o 
   9  28   6      276.04      337.83     82.74 o 
  -8  29   6      171.70      241.50     85.64 o 
  -7  29   6       65.78       72.15     75.08 o 
  -6  29   6       89.20      265.89     66.91 o 
  -5  29   6      713.75      723.34     79.19 o 
  -4  29   6        2.38      -23.16     52.30 o 
  -3  29   6      944.05     1030.15     99.58 o 
  -2  29   6       24.05      139.03     61.60 o 
  -1  29   6      856.35     1009.37     92.57 o 
   0  29   6      119.86      130.17     67.13 o 
   1  29   6     1483.00     1433.15    106.75 o 
   2  29   6       21.32      133.51     70.88 o 
   3  29   6     1613.43     1939.91    145.44 o 
   4  29   6       81.99      198.04     74.78 o 
   5  29   6     2795.26     2571.89    176.65 o 
   6  29   6        5.33       95.12     81.04 o 
   7  29   6       32.21      -71.14     74.87 o 
   8  29   6        0.38       68.29     73.65 o 
  -7  30   6     1464.84     1530.11    138.89 o 
  -6  30   6      129.90      332.70     76.47 o 
  -5  30   6     2360.87     2227.85    151.31 o 
  -4  30   6        0.90      111.19     59.74 o 
  -3  30   6     1163.96     1167.26    127.22 o 
  -2  30   6       46.77       87.36     57.59 o 
  -1  30   6       49.36      128.77     58.03 o 
   0  30   6      175.05      158.74     61.54 o 
   1  30   6      197.37      109.21     71.72 o 
   2  30   6       14.25       81.22     71.08 o 
   3  30   6      301.87      520.19     93.80 o 
   4  30   6      284.13      345.60     83.40 o 
   5  30   6     3974.38     4320.40    222.47 o 
   6  30   6      918.95     1163.57    133.44 o 
   7  30   6     1621.60     1532.92    259.91 o 
  -6  31   6      237.95      294.09     80.70 o 
  -5  31   6      355.16      436.31     86.60 o 
  -4  31   6        0.15       76.60     60.06 o 
  -3  31   6      216.59      314.40     97.51 o 
  -2  31   6      477.51      591.73     81.31 o 
  -1  31   6       50.86       32.92     59.21 o 
   0  31   6      329.30      351.90    106.87 o 
   1  31   6      171.52      191.95     75.28 o 
   2  31   6      647.67      688.28    107.55 o 
   3  31   6       75.43       88.23     77.70 o 
   4  31   6       28.68      319.90     86.47 o 
   5  31   6       20.88       63.09     88.78 o 
   6  31   6        9.37       92.34     94.65 o 
  -5  32   6      203.99      279.83     81.97 o 
  -4  32   6      258.68      333.91     74.16 o 
  -3  32   6     1232.51     1425.20    170.34 o 
  -2  32   6      705.72      852.40     93.41 o 
  -1  32   6      268.19      404.43    119.04 o 
   0  32   6     3290.97     3251.15    188.87 o 
   1  32   6      150.77      280.85     79.89 o 
   2  32   6      542.32      578.06     95.06 o 
   3  32   6      238.93      331.73     93.89 o 
   4  32   6      473.05      633.05    102.29 o 
   5  32   6      139.25      127.02     87.70 o 
  -4  33   6       11.90       80.75     71.80 o 
  -3  33   6     1089.91     1192.74    109.59 o 
  -2  33   6        3.17      153.18     76.18 o 
  -1  33   6      948.43     1056.35    121.04 o 
   0  33   6      450.16      533.17     96.69 o 
   1  33   6      143.31      157.91     75.01 o 
   2  33   6      622.41      937.74    114.17 o 
   3  33   6      235.76      448.85     92.79 o 
   4  33   6      876.58     1001.65    120.76 o 
  -2  34   6        1.34       96.12     80.94 o 
  -1  34   6       78.05      271.10     87.69 o 
   0  34   6       19.65      106.01     78.90 o 
   1  34   6      186.55      213.18     82.16 o 
   2  34   6        3.15      102.65     77.85 o 
 -15   0   7      185.25      401.52    162.44 o 
 -13   0   7     2074.92     1973.78    160.19 o 
 -11   0   7      316.12      292.64     73.63 o 
  -9   0   7     1421.60     1157.53    129.66 o 
  -7   0   7    24809.56    22869.78    424.51 o 
  -5   0   7     2724.84     2396.36    115.00 o 
  -3   0   7     7982.10     8272.95    177.75 o 
  -1   0   7    35655.08    35350.57    402.20 o 
   1   0   7     1606.62     1540.77     62.48 o 
   3   0   7      271.42      242.53     30.74 o 
   5   0   7    79002.66    80771.56    965.37 o 
   7   0   7    25502.83    25454.61    447.23 o 
   9   0   7     6526.40     6302.27    160.46 o 
  11   0   7      428.35      434.49     84.74 o 
  13   0   7       11.60      -65.53     61.11 o 
  15   0   7       13.22      134.62    181.60 o 
 -15   1   7      212.87      260.38     65.42 o 
 -14   1   7      672.36      683.48     87.72 o 
 -13   1   7      947.84     1240.30     94.39 o 
 -12   1   7     5905.07     5829.21    165.95 o 
 -11   1   7      100.08      184.51     58.86 o 
 -10   1   7     1473.35     1484.25    117.34 o 
  -9   1   7     3925.05     3893.01    171.38 o 
  -8   1   7       58.60       72.13     33.41 o 
  -7   1   7     1566.93     1564.22     77.42 o 
  -6   1   7     2234.10     2244.12     83.70 o 
  -5   1   7     9825.72     9574.14    132.82 o 
  -4   1   7       19.85       42.94     17.44 o 
  -3   1   7    12411.90    12373.69    131.07 o 
  -2   1   7      309.33      328.50     24.03 o 
  -1   1   7     6479.47     6279.15     82.17 o 
   0   1   7      171.27      217.21     21.40 o 
   1   1   7     2704.90     2893.14     51.41 o 
   2   1   7    13337.85    13962.96    142.95 o 
   3   1   7     6800.09     6844.08    120.19 o 
   4   1   7     6106.78     6093.46    111.00 o 
   5   1   7     4580.00     4191.60     81.20 o 
   6   1   7      125.24      146.02     26.67 o 
   7   1   7     1007.66      943.26     66.27 o 
   8   1   7        2.59        8.54     23.37 o 
   9   1   7      835.43      885.27     51.94 o 
  10   1   7     1654.53     1640.30     70.44 o 
  11   1   7     1294.66     1197.74     71.84 o 
  12   1   7     3016.47     3014.09    134.92 o 
  13   1   7      556.37      625.71     77.42 o 
  14   1   7      269.00      147.68     60.41 o 
  15   1   7     1065.87     1041.43    281.40 o 
 -15   2   7      490.18      564.74     82.09 o 
 -14   2   7      227.90      245.44     62.32 o 
 -13   2   7       26.99       98.80     49.74 o 
 -12   2   7      986.05      944.77     81.29 o 
 -11   2   7     8684.84     8048.91    177.61 o 
 -10   2   7     2153.36     2128.81    111.70 o 
  -9   2   7     4173.18     4028.86    123.99 o 
  -8   2   7     1449.26     1436.84     79.42 o 
  -7   2   7      599.50      614.44     53.07 o 
  -6   2   7        1.23       10.74     28.26 o 
  -5   2   7     2097.77     1983.62     61.55 o 
  -4   2   7      182.91      256.26     22.97 o 
  -3   2   7     5720.33     5588.02     76.86 o 
  -2   2   7     5047.67     4905.75     88.92 o 
  -1   2   7      729.40      887.62     36.53 o 
   0   2   7      353.73      414.93     26.91 o 
   1   2   7     6544.92     6369.78     94.18 o 
   2   2   7    21001.89    21116.84    197.33 o 
   3   2   7     2540.64     2439.58     51.47 o 
   4   2   7     5515.83     5333.54     83.62 o 
   5   2   7      350.79      387.28     33.10 o 
   6   2   7     3130.81     3224.45    105.76 o 
   7   2   7     4816.05     4648.88     94.11 o 
   8   2   7      800.90      910.69     51.84 o 
   9   2   7      710.48      711.73     53.13 o 
  10   2   7        3.52       59.46     34.02 o 
  11   2   7     6214.28     5691.22    139.50 o 
  12   2   7      340.61      329.74     77.72 o 
  13   2   7       77.00      135.40     56.14 o 
  14   2   7       67.01      -78.77     52.51 o 
  15   2   7        1.24       75.89    120.76 o 
 -15   3   7     1712.26     1883.27    127.50 o 
 -14   3   7       18.20       51.44     55.26 o 
 -13   3   7     4126.79     4252.31    157.77 o 
 -12   3   7      453.38      530.34     66.33 o 
 -11   3   7      142.69      120.17     47.71 o 
 -10   3   7       40.02       58.15     37.37 o 
  -9   3   7      478.31      567.68     56.19 o 
  -8   3   7     1664.01     1719.36     84.79 o 
  -7   3   7     2296.70     2509.30    125.47 o 
  -6   3   7    12975.91    12356.29    165.27 o 
  -5   3   7        0.25       26.17     23.86 o 
  -4   3   7      164.83      228.16     20.77 o 
  -3   3   7    11257.20    11647.73    136.80 o 
  -2   3   7    13802.25    13384.39    149.55 o 
  -1   3   7     8837.81     9301.91    134.76 o 
   0   3   7     5428.89     5511.38     79.82 o 
   1   3   7     1667.26     1828.35     67.32 o 
   2   3   7    21538.97    21688.53    235.72 o 
   3   3   7     4104.16     4056.80     64.55 o 
   4   3   7    22141.26    22369.46    226.35 o 
   5   3   7      178.86      224.56     28.49 o 
   6   3   7      813.61      880.72     45.92 o 
   7   3   7       53.57       77.83     27.44 o 
   8   3   7       65.75       94.71     28.19 o 
   9   3   7      609.94      671.41     52.51 o 
  10   3   7     1180.55     1188.57     75.52 o 
  11   3   7        0.55       19.78     40.21 o 
  12   3   7      799.87      915.58     73.25 o 
  13   3   7      289.85      468.01     69.16 o 
  14   3   7        3.09       26.56     56.81 o 
  15   3   7      173.34      357.62    139.82 o 
 -15   4   7      229.89      190.70     96.29 o 
 -14   4   7       51.45      168.41     77.92 o 
 -13   4   7     2269.52     2049.63    115.28 o 
 -12   4   7      687.07      765.30     73.18 o 
 -11   4   7      236.31      360.23     55.76 o 
 -10   4   7      368.28      287.73     50.25 o 
  -9   4   7      505.77      422.55     53.20 o 
  -8   4   7      164.20      191.38     43.86 o 
  -7   4   7    16160.86    15242.07    197.83 o 
  -6   4   7     1656.45     1905.25     62.92 o 
  -5   4   7     1865.37     1740.67     57.96 o 
  -4   4   7     3228.18     3465.45     64.70 o 
  -3   4   7      362.02      345.72     26.31 o 
  -2   4   7     5752.49     5499.98     83.29 o 
  -1   4   7    15735.37    15596.72    166.97 o 
   0   4   7    54663.99    57879.42    498.59 o 
   1   4   7     1837.02     2110.16     58.34 o 
   2   4   7      402.04      571.09     35.50 o 
   3   4   7      376.01      334.85     24.22 o 
   4   4   7     4145.06     4651.11     80.79 o 
   5   4   7    38835.64    38160.36    406.55 o 
   6   4   7     3221.55     3082.92     76.93 o 
   7   4   7    12073.35    11553.90    172.65 o 
   8   4   7      472.40      526.54     45.04 o 
   9   4   7     4225.93     4125.29    123.96 o 
  10   4   7      304.42      221.05     50.02 o 
  11   4   7      316.05      235.32     48.00 o 
  12   4   7     1237.64     1453.72     88.38 o 
  13   4   7       45.54       65.04     55.20 o 
  14   4   7      275.40      315.70     67.08 o 
  15   4   7       22.70     -101.45    113.66 o 
 -15   5   7        2.00       65.64     61.71 o 
 -14   5   7      501.87      513.77     93.45 o 
 -13   5   7      999.89     1128.32     96.93 o 
 -12   5   7     2265.33     2308.69    127.60 o 
 -11   5   7       13.61       50.86     46.37 o 
 -10   5   7       18.91       58.19     39.42 o 
  -9   5   7     9062.70     8671.28    188.00 o 
  -8   5   7     4088.18     3865.33    114.65 o 
  -7   5   7     7646.52     7605.14    126.24 o 
  -6   5   7     4211.27     4044.63     94.02 o 
  -5   5   7      730.23      838.90     40.43 o 
  -4   5   7     1932.26     2078.89     53.74 o 
  -3   5   7       71.26       71.21     18.96 o 
  -2   5   7     3076.99     2785.75     58.26 o 
  -1   5   7      314.71      355.88     29.50 o 
   0   5   7     4402.96     4559.34    104.13 o 
   1   5   7    14100.97    14330.17    173.42 o 
   2   5   7     2695.36     2703.85     73.76 o 
   3   5   7    14804.58    14825.67    170.63 o 
   4   5   7     1333.84     1469.84     47.58 o 
   5   5   7    16023.54    15099.01    194.85 o 
   6   5   7      829.05      942.25     48.67 o 
   7   5   7      229.21      251.17     33.22 o 
   8   5   7      397.44      348.83     54.92 o 
   9   5   7       18.37        9.44     37.48 o 
  10   5   7     1730.43     1810.77     98.71 o 
  11   5   7      741.12      876.46     82.78 o 
  12   5   7      313.63      318.79     54.91 o 
  13   5   7       28.31       17.01     54.68 o 
  14   5   7       75.03      188.35     60.53 o 
  15   5   7      581.21      563.37    115.83 o 
 -15   6   7      920.83      653.38     95.47 o 
 -14   6   7       50.65      136.76     59.35 o 
 -13   6   7       34.72      131.20     55.50 o 
 -12   6   7      623.73      809.49     78.94 o 
 -11   6   7      659.37      658.86     66.53 o 
 -10   6   7     2427.46     2224.11    137.62 o 
  -9   6   7        6.23       64.82     39.74 o 
  -8   6   7      252.96      189.45     41.28 o 
  -7   6   7      749.49      787.22     47.39 o 
  -6   6   7    12628.49    12243.85    149.92 o 
  -5   6   7    10477.17    10023.85    129.74 o 
  -4   6   7       44.41       16.87     18.29 o 
  -3   6   7     6284.47     5912.15     90.55 o 
  -2   6   7       33.98       16.08     17.51 o 
  -1   6   7     7772.93     7532.42    101.59 o 
   0   6   7     2310.95     2268.35     50.23 o 
   1   6   7    11862.88    11756.91    152.22 o 
   2   6   7        5.63       23.02     21.49 o 
   3   6   7     4626.00     4609.99     75.77 o 
   4   6   7     3888.13     4144.74     85.91 o 
   5   6   7    11157.57    10899.41    262.02 o 
   6   6   7     9944.37    10299.29    152.43 o 
   7   6   7     3368.33     3303.39     84.21 o 
   8   6   7       36.59       41.70     35.08 o 
   9   6   7     1163.42     1310.44    100.79 o 
  10   6   7       71.90      110.80     47.38 o 
  11   6   7      817.26      869.49    105.51 o 
  12   6   7       96.30      162.10     71.49 o 
  13   6   7      744.09      779.14     73.60 o 
  14   6   7       61.31       -4.73     58.22 o 
  15   6   7      535.49      512.65    116.03 o 
 -15   7   7      378.69      447.09     90.84 o 
 -14   7   7      366.65      484.87    125.04 o 
 -13   7   7      533.55      644.02     93.43 o 
 -12   7   7      976.37      963.31     85.96 o 
 -11   7   7       24.77       51.98     41.99 o 
 -10   7   7     1665.01     1771.38    120.63 o 
  -9   7   7      195.80      111.65     41.05 o 
  -8   7   7    10427.79     9527.44    191.23 o 
  -7   7   7      273.62      182.93     33.46 o 
  -6   7   7     3349.80     3359.76     70.13 o 
  -5   7   7      290.09      259.58     33.99 o 
  -4   7   7       51.04      136.74     22.81 o 
  -3   7   7     6053.97     6313.58     95.43 o 
  -2   7   7     8090.04     7802.64    107.82 o 
  -1   7   7    14916.50    15167.07    167.79 o 
   0   7   7     6015.69     5932.94    112.91 o 
   1   7   7      262.78      220.55     27.83 o 
   2   7   7     7377.34     6828.19    107.18 o 
   3   7   7        3.27       31.82     18.17 o 
   4   7   7    15164.57    15015.14    177.49 o 
   5   7   7     4206.17     4137.74     76.87 o 
   6   7   7     4582.24     4626.37    104.59 o 
   7   7   7     5016.08     4844.36    122.71 o 
   8   7   7       24.68        0.04     32.70 o 
   9   7   7     2870.97     2748.72    113.63 o 
  10   7   7     1316.99     1529.87     93.63 o 
  11   7   7      304.57      371.18     62.06 o 
  12   7   7      215.42      110.01     53.94 o 
  13   7   7       83.81      142.17     59.12 o 
  14   7   7       56.77      122.35     62.33 o 
  15   7   7      173.53      275.97    132.95 o 
 -15   8   7        1.24      204.52     77.11 o 
 -14   8   7     1268.60     1285.81    151.72 o 
 -13   8   7      342.53      475.42     71.17 o 
 -12   8   7     1271.08     1352.36    101.02 o 
 -11   8   7       67.90       63.61     48.25 o 
 -10   8   7     3435.87     3490.99    127.03 o 
  -9   8   7        6.93       13.65     38.08 o 
  -8   8   7     1229.15     1189.98     61.11 o 
  -7   8   7     4622.74     4280.37     97.76 o 
  -6   8   7      796.30      881.95     54.64 o 
  -5   8   7      200.81      254.41     28.11 o 
  -4   8   7     4238.37     4081.94     77.05 o 
  -3   8   7        2.11       17.10     19.02 o 
  -2   8   7    16030.27    16082.42    179.38 o 
  -1   8   7    12537.53    13057.55    151.93 o 
   0   8   7    69750.15    71291.68    609.19 o 
   1   8   7     4172.50     4280.50     83.52 o 
   2   8   7     8987.73     8517.28    133.94 o 
   3   8   7      571.46      726.64     34.95 o 
   4   8   7       53.17       55.90     19.63 o 
   5   8   7     2986.80     2753.99    106.70 o 
   6   8   7    10075.22     9652.83    179.88 o 
   7   8   7     1404.72     1457.43     94.32 o 
   8   8   7     1084.18      945.02     70.85 o 
   9   8   7       20.72       67.88     42.83 o 
  10   8   7      471.44      450.40     61.32 o 
  11   8   7        0.27       72.40     47.81 o 
  12   8   7     1271.16     1364.31    104.21 o 
  13   8   7       34.62      126.75     57.61 o 
  14   8   7      483.26      649.85    158.52 o 
 -15   9   7       81.52       83.18     72.36 o 
 -14   9   7      848.90      801.92    100.81 o 
 -13   9   7       61.50      172.54     65.99 o 
 -12   9   7      251.13      262.77     60.61 o 
 -11   9   7       18.28       33.62     47.18 o 
 -10   9   7      867.93      790.39     76.20 o 
  -9   9   7        0.87       49.69     39.63 o 
  -8   9   7     4332.08     3947.65    111.83 o 
  -7   9   7     2732.55     2504.96     82.10 o 
  -6   9   7     4420.31     4448.97     85.10 o 
  -5   9   7    11340.83    11070.05    144.73 o 
  -4   9   7        7.77       52.01     22.04 o 
  -3   9   7     7753.16     7085.95    105.55 o 
  -2   9   7      296.84      325.82     29.44 o 
  -1   9   7     3029.95     3022.48     75.93 o 
   0   9   7      454.51      491.42     31.38 o 
   1   9   7    22893.51    22759.27    229.49 o 
   2   9   7     2821.95     3027.11     63.06 o 
   3   9   7     7409.81     6836.14    104.82 o 
   4   9   7    14951.65    14729.12    176.13 o 
   5   9   7    10224.44     9289.50    153.41 o 
   6   9   7     1286.68     1281.22     70.75 o 
   7   9   7       25.72       79.91     34.66 o 
   8   9   7      258.74      375.60     50.06 o 
   9   9   7      352.87      250.86     56.12 o 
  10   9   7     1723.25     1711.67    113.87 o 
  11   9   7      171.81      223.74     63.61 o 
  12   9   7      786.83      796.07     92.87 o 
  13   9   7     2023.22     2191.89    179.25 o 
  14   9   7        2.66      204.48     72.17 o 
 -14  10   7       69.52      263.25     75.50 o 
 -13  10   7      286.95      207.14     68.59 o 
 -12  10   7      379.96      541.78    125.82 o 
 -11  10   7     2068.68     1947.61    112.61 o 
 -10  10   7     4323.49     4240.46    146.79 o 
  -9  10   7      398.83      356.22     56.87 o 
  -8  10   7      212.85      289.43     40.90 o 
  -7  10   7      395.46      438.44     42.51 o 
  -6  10   7     7070.56     6694.94    108.70 o 
  -5  10   7      244.25      259.32     29.97 o 
  -4  10   7    11051.32    10228.32    170.65 o 
  -3  10   7     1389.31     1407.09     53.12 o 
  -2  10   7     2867.99     2770.75     65.25 o 
  -1  10   7       51.56       48.54     20.74 o 
   0  10   7       61.24       25.95     19.62 o 
   1  10   7     1127.53     1161.36     44.59 o 
   2  10   7     1416.60     1556.79     56.16 o 
   3  10   7      395.20      381.11     29.59 o 
   4  10   7      272.69      365.12     38.31 o 
   5  10   7      602.27      660.26     49.32 o 
   6  10   7       61.54       65.74     35.88 o 
   7  10   7      229.10      338.87     45.59 o 
   8  10   7      165.72      143.85     41.07 o 
   9  10   7      359.24      335.05     52.96 o 
  10  10   7      550.09      704.32     69.05 o 
  11  10   7      959.47      912.76     80.71 o 
  12  10   7       40.79       98.82     49.72 o 
  13  10   7      902.30      813.77     96.28 o 
  14  10   7       56.50       33.29     64.61 o 
 -14  11   7      749.08      897.71    121.03 o 
 -13  11   7      973.15     1028.73    123.32 o 
 -12  11   7      805.95      718.72    118.31 o 
 -11  11   7      712.10      776.89     92.34 o 
 -10  11   7     1200.70     1347.19    129.49 o 
  -9  11   7        3.07       27.56     42.71 o 
  -8  11   7     7867.65     7560.06    177.53 o 
  -7  11   7       67.43       42.64     30.59 o 
  -6  11   7      673.18      707.05     43.51 o 
  -5  11   7      358.95      364.81     33.47 o 
  -4  11   7     2450.70     2716.65     68.42 o 
  -3  11   7     3965.12     3812.95     77.45 o 
  -2  11   7    20015.45    18605.84    205.50 o 
  -1  11   7      836.59      755.03     45.46 o 
   0  11   7     4993.34     5008.78     97.02 o 
   1  11   7    16197.21    15422.85    185.90 o 
   2  11   7        8.29       71.53     29.19 o 
   3  11   7    11730.64    11255.60    179.13 o 
   4  11   7     8107.02     7812.47    152.36 o 
   5  11   7    15262.38    14034.00    210.31 o 
   6  11   7      531.92      541.77     52.85 o 
   7  11   7       33.22      -20.91     31.14 o 
   8  11   7      281.18      311.42     49.72 o 
   9  11   7       25.89       -8.54     40.09 o 
  10  11   7     6572.77     6489.68    168.70 o 
  11  11   7     3384.01     3174.02    166.53 o 
  12  11   7      209.45      166.89     66.07 o 
  13  11   7       20.70      -59.52     73.35 o 
  14  11   7       75.98      152.02     64.43 o 
 -14  12   7      896.56     1152.56    137.94 o 
 -13  12   7       33.78      322.78     75.39 o 
 -12  12   7      663.14      746.59     92.09 o 
 -11  12   7      447.76      463.99     73.33 o 
 -10  12   7       72.15       73.63     55.28 o 
  -9  12   7      112.57      105.06     55.21 o 
  -8  12   7       66.64      106.88     39.87 o 
  -7  12   7      632.10      683.19     55.79 o 
  -6  12   7      915.90      954.49     66.84 o 
  -5  12   7       39.32      127.99     26.58 o 
  -4  12   7      177.59      230.42     29.33 o 
  -3  12   7       35.64       56.13     22.76 o 
  -2  12   7    15042.48    14879.69    176.80 o 
  -1  12   7      297.92      371.24     31.17 o 
   0  12   7    36126.80    34399.75    330.95 o 
   1  12   7      664.37      629.00     44.43 o 
   2  12   7    12559.23    11805.40    174.47 o 
   3  12   7     1892.52     1908.13     87.42 o 
   4  12   7      985.88      925.81     55.93 o 
   5  12   7      252.65      270.81     40.02 o 
   6  12   7     8351.34     7758.36    217.06 o 
   7  12   7      122.74      104.97     38.66 o 
   8  12   7      369.18      436.21     70.62 o 
   9  12   7     1748.43     1857.91    103.06 o 
  10  12   7       37.32       92.03     47.52 o 
  11  12   7       53.05      124.91     52.09 o 
  12  12   7     4636.64     4336.88    190.73 o 
  13  12   7       29.00       91.61     65.41 o 
  14  12   7      444.11      534.11    129.62 o 
 -14  13   7      654.94      690.33    173.08 o 
 -13  13   7     2264.38     2306.01    181.97 o 
 -12  13   7       38.78      107.10     62.14 o 
 -11  13   7     1809.15     1771.25    128.92 o 
 -10  13   7       83.05       60.99     55.74 o 
  -9  13   7       26.79       65.59     52.88 o 
  -8  13   7     2882.10     2646.83    119.93 o 
  -7  13   7       14.56       -0.97     33.11 o 
  -6  13   7       56.32       74.26     29.26 o 
  -5  13   7     1701.81     1964.24     70.05 o 
  -4  13   7     1003.40     1114.09     54.47 o 
  -3  13   7        2.56       37.15     29.68 o 
  -2  13   7    11265.89    11179.49    157.72 o 
  -1  13   7     3830.48     3596.57     82.06 o 
   0  13   7       37.77       17.13     27.15 o 
   1  13   7     2000.86     1724.61     75.80 o 
   2  13   7      820.41      740.13     48.42 o 
   3  13   7        3.75      -23.63     25.62 o 
   4  13   7     5589.89     5639.93    118.29 o 
   5  13   7     2285.70     2326.98     89.88 o 
   6  13   7     1124.87     1038.13     73.02 o 
   7  13   7      134.84      191.63     48.19 o 
   8  13   7     1401.83     1357.22     86.71 o 
   9  13   7       11.11       58.27     43.99 o 
  10  13   7      687.83      653.41     72.06 o 
  11  13   7      227.86      295.25     69.58 o 
  12  13   7      206.20      318.65     75.89 o 
  13  13   7       17.70      106.56     66.89 o 
  14  13   7       42.88       68.20     70.36 o 
 -14  14   7       15.28      198.68     84.00 o 
 -13  14   7      378.21      443.53     92.35 o 
 -12  14   7     2572.75     2637.36    162.48 o 
 -11  14   7      158.05      126.94     65.08 o 
 -10  14   7     4300.00     4320.84    309.79 o 
  -9  14   7     1252.11     1091.62    100.75 o 
  -8  14   7     2061.02     2005.45    123.04 o 
  -7  14   7     1376.67     1436.93    106.87 o 
  -6  14   7        1.47       17.84     28.07 o 
  -5  14   7     1450.91     1555.06     64.99 o 
  -4  14   7       48.13       46.00     29.52 o 
  -3  14   7      411.77      573.91     41.83 o 
  -2  14   7     5262.69     5012.28     98.09 o 
  -1  14   7     2868.13     2712.64    120.30 o 
   0  14   7     3772.49     3711.63     95.58 o 
   1  14   7     1344.62     1294.62     65.20 o 
   2  14   7     9739.32     9032.22    152.85 o 
   3  14   7    13165.46    12567.12    191.32 o 
   4  14   7     2089.88     2145.02     82.06 o 
   5  14   7        2.90      -32.40     31.60 o 
   6  14   7    10919.76    10076.93    197.29 o 
   7  14   7     3400.95     3300.31    121.89 o 
   8  14   7     2121.49     2094.25    106.72 o 
   9  14   7       26.29      -56.04     41.96 o 
  10  14   7     5649.12     5547.37    247.74 o 
  11  14   7      752.10      900.80     97.86 o 
  12  14   7      527.10      609.10     88.84 o 
  13  14   7      252.93      367.31     73.69 o 
  14  14   7      678.58      549.43    113.17 o 
 -13  15   7      255.93      111.87     99.72 o 
 -12  15   7       16.13      150.95     67.84 o 
 -11  15   7      198.95      353.46     74.28 o 
 -10  15   7      176.06      138.17     61.30 o 
  -9  15   7       58.37      127.36     58.95 o 
  -8  15   7     1088.26     1131.38     98.01 o 
  -7  15   7       28.64      117.88     46.69 o 
  -6  15   7      580.53      694.38     55.03 o 
  -5  15   7      683.32      733.68     48.90 o 
  -4  15   7      237.42      222.45     38.55 o 
  -3  15   7     4499.72     4556.84     95.99 o 
  -2  15   7     2179.85     2005.43     70.11 o 
  -1  15   7     2703.60     2951.37     94.79 o 
   0  15   7      937.17     1130.17     62.32 o 
   1  15   7     1452.74     1561.52     72.09 o 
   2  15   7      209.18      217.75     37.21 o 
   3  15   7     6365.53     6043.22    124.97 o 
   4  15   7      232.73      298.46     41.48 o 
   5  15   7    12581.61    11822.01    314.50 o 
   6  15   7      166.18      236.75     49.36 o 
   7  15   7       14.17       -5.80     39.34 o 
   8  15   7      184.71      134.78     46.86 o 
   9  15   7      409.70      429.09     72.71 o 
  10  15   7      116.86      115.09     62.77 o 
  11  15   7     2910.78     2959.24    164.90 o 
  12  15   7      426.41      498.36    114.36 o 
  13  15   7      125.35       80.38     64.64 o 
 -13  16   7      113.39      306.91     97.93 o 
 -12  16   7      153.84      205.26     91.60 o 
 -11  16   7       72.09       62.82     63.35 o 
 -10  16   7       18.58       18.45     58.95 o 
  -9  16   7      771.48      851.77     94.89 o 
  -8  16   7      544.74      593.51     69.26 o 
  -7  16   7     2101.69     1888.26    103.61 o 
  -6  16   7     3840.57     3767.82    110.65 o 
  -5  16   7       26.58       73.17     34.16 o 
  -4  16   7        2.33       19.91     41.23 o 
  -3  16   7     2650.84     2640.65     79.30 o 
  -2  16   7      615.36      560.24     49.13 o 
  -1  16   7     1596.45     1718.78     96.29 o 
   0  16   7    13535.87    12942.92    271.39 o 
   1  16   7      447.08      425.58     45.75 o 
   2  16   7       30.63      -21.71     34.90 o 
   3  16   7      821.08      786.82     56.68 o 
   4  16   7      958.03     1138.21     68.17 o 
   5  16   7     2795.45     2770.52    149.49 o 
   6  16   7     5436.48     5401.72    146.71 o 
   7  16   7     1603.01     1649.45    112.89 o 
   8  16   7     2059.47     1995.65    129.53 o 
   9  16   7      971.29     1083.79    102.99 o 
  10  16   7     1071.41      982.73    100.98 o 
  11  16   7      233.20      192.71     69.90 o 
  12  16   7      621.04      694.92    116.39 o 
  13  16   7      229.26      275.79     71.92 o 
 -13  17   7     1398.98     1824.41    172.49 o 
 -12  17   7      865.99      971.35    215.58 o 
 -11  17   7      541.08      483.21    103.50 o 
 -10  17   7     4049.38     3940.88    182.29 o 
  -9  17   7      501.22      639.28     83.11 o 
  -8  17   7     3688.97     3471.01    153.91 o 
  -7  17   7      605.52      656.36     68.51 o 
  -6  17   7     1076.83     1014.69     69.42 o 
  -5  17   7     1272.66     1286.42     75.59 o 
  -4  17   7     1164.05     1183.80     70.66 o 
  -3  17   7      219.18      255.39     42.50 o 
  -2  17   7      437.56      468.73     49.00 o 
  -1  17   7     1929.38     1943.83    115.17 o 
   0  17   7     5020.93     4920.01    114.94 o 
   1  17   7     4773.64     4696.63    112.35 o 
   2  17   7     2025.75     2055.96     84.17 o 
   3  17   7      134.50      113.95     37.10 o 
   4  17   7     1751.01     1610.84     79.01 o 
   5  17   7        2.38        2.99     36.90 o 
   6  17   7       66.15       86.46     46.49 o 
   7  17   7      644.70      575.31     67.71 o 
   8  17   7      465.92      533.06     80.46 o 
   9  17   7      383.95      519.33     82.00 o 
  10  17   7     1471.70     1496.30    121.80 o 
  11  17   7       29.64       29.39     59.45 o 
  12  17   7      191.73      105.01     68.03 o 
  13  17   7       50.79       48.01     63.82 o 
 -13  18   7      755.25      776.47    126.62 o 
 -12  18   7     1101.59     1311.12    146.28 o 
 -11  18   7      209.06      425.38    161.68 o 
 -10  18   7     1401.47     1390.27    152.85 o 
  -9  18   7     1883.93     2005.69    150.01 o 
  -8  18   7     2307.62     2161.94    117.29 o 
  -7  18   7      481.42      434.77     63.54 o 
  -6  18   7      202.59      214.49     44.74 o 
  -5  18   7       20.29       47.95     34.38 o 
  -4  18   7      418.85      488.18     52.16 o 
  -3  18   7     3463.79     3688.12    109.77 o 
  -2  18   7       96.59      105.52     36.66 o 
  -1  18   7     1759.11     1851.62     83.56 o 
   0  18   7      216.12      276.97     43.67 o 
   1  18   7      300.48      298.15     44.49 o 
   2  18   7     1587.81     1434.06     75.33 o 
   3  18   7     5863.56     5333.05    125.00 o 
   4  18   7       20.59       18.16     34.82 o 
   5  18   7      638.05      618.74     59.04 o 
   6  18   7     2613.01     2825.21    143.53 o 
   7  18   7      738.91      682.64     94.22 o 
   8  18   7      863.85      805.12     92.49 o 
   9  18   7       99.49      124.69     65.69 o 
  10  18   7      775.44      729.04     95.33 o 
  11  18   7     1968.41     1738.55    137.61 o 
  12  18   7        1.21      -43.63     54.42 o 
  13  18   7      199.88      263.87     95.70 o 
 -12  19   7       11.52       47.06     82.92 o 
 -11  19   7      170.67      174.25    137.68 o 
 -10  19   7        3.41       38.65     61.82 o 
  -9  19   7      591.36      525.99     96.28 o 
  -8  19   7       91.03      213.87     67.26 o 
  -7  19   7     2060.20     1849.83    108.48 o 
  -6  19   7       21.35       41.08     40.62 o 
  -5  19   7     2399.15     2329.32    110.15 o 
  -4  19   7       86.59       68.94     38.49 o 
  -3  19   7     1302.71     1455.97     81.20 o 
  -2  19   7       74.44       47.71     45.40 o 
  -1  19   7      915.91     1010.21     67.92 o 
   0  19   7       30.17       -7.75     34.45 o 
   1  19   7     3624.70     3482.38    132.45 o 
   2  19   7     1213.02     1222.98     73.66 o 
   3  19   7     1253.54     1398.79     77.59 o 
   4  19   7      201.43      166.68     45.29 o 
   5  19   7     6496.22     6194.22    227.93 o 
   6  19   7      863.49      889.88     93.91 o 
   7  19   7      270.77      211.00     66.16 o 
   8  19   7       91.51       62.76     61.43 o 
   9  19   7      880.26      723.94     93.59 o 
  10  19   7      457.05      528.94     91.62 o 
  11  19   7     2848.43     2550.83    148.29 o 
  12  19   7      145.10      222.80    115.32 o 
 -12  20   7       15.94      -54.03     88.68 o 
 -11  20   7       11.39      128.41    156.19 o 
 -10  20   7       46.91       -0.67     69.45 o 
  -9  20   7      134.47       77.33    112.53 o 
  -8  20   7        8.45       40.33     53.71 o 
  -7  20   7     3269.14     3431.37    142.17 o 
  -6  20   7        2.46       35.06     41.10 o 
  -5  20   7      580.90      682.35     71.08 o 
  -4  20   7     1577.37     1727.48     89.83 o 
  -3  20   7     1534.12     1425.56     81.85 o 
  -2  20   7     3831.62     3541.42    113.72 o 
  -1  20   7     1403.39     1540.34     81.94 o 
   0  20   7    10755.78    10004.12    209.86 o 
   1  20   7     1023.77      932.19     67.22 o 
   2  20   7        2.51      -45.90     35.73 o 
   3  20   7      652.30      639.76     68.43 o 
   4  20   7       29.90      -17.63     37.69 o 
   5  20   7     4442.84     4313.87    179.81 o 
   6  20   7       49.86      -14.61     50.91 o 
   7  20   7     3487.98     3407.05    171.91 o 
   8  20   7       50.78      164.35     63.46 o 
   9  20   7      988.38     1036.99    110.04 o 
  10  20   7        3.05       43.31     65.02 o 
  11  20   7       12.11       43.18     63.17 o 
  12  20   7      228.16      323.89     77.67 o 
 -12  21   7      200.72      389.76    137.66 o 
 -11  21   7      291.26      439.17    111.23 o 
 -10  21   7     1428.19     1590.59    158.99 o 
  -9  21   7     1376.49     1378.11    105.19 o 
  -8  21   7      457.10      548.13     72.68 o 
  -7  21   7     3120.86     3439.30    144.55 o 
  -6  21   7     1456.11     1434.41     87.77 o 
  -5  21   7     1452.65     1654.41     90.76 o 
  -4  21   7      917.06      943.39     73.00 o 
  -3  21   7      165.41      199.61     47.61 o 
  -2  21   7      851.21      901.49     69.95 o 
  -1  21   7       15.09       92.16     41.57 o 
   0  21   7     5549.84     5287.64    204.03 o 
   1  21   7     1637.01     1794.93     90.81 o 
   2  21   7     4219.15     3946.19    161.62 o 
   3  21   7      329.20      306.73     49.32 o 
   4  21   7     2350.88     2362.12    118.55 o 
   5  21   7        5.76       -1.93     58.24 o 
   6  21   7     1817.94     1650.04    125.63 o 
   7  21   7     1110.50     1000.91    105.45 o 
   8  21   7        9.78       26.14     60.44 o 
   9  21   7      155.37      214.00     76.40 o 
  10  21   7       11.78       56.90     58.22 o 
  11  21   7       79.57       91.61     74.84 o 
  12  21   7       53.74       18.82     66.55 o 
 -11  22   7      488.45      645.42    170.20 o 
 -10  22   7      821.82     1033.56    132.46 o 
  -9  22   7      521.22      709.74    101.76 o 
  -8  22   7      535.19      525.39     75.24 o 
  -7  22   7      681.79      717.13     77.63 o 
  -6  22   7     2744.17     2524.98    113.79 o 
  -5  22   7     3930.17     3721.12    145.67 o 
  -4  22   7     1452.06     1483.43     87.70 o 
  -3  22   7    10661.56     9563.86    285.52 o 
  -2  22   7     2511.38     2293.28    102.37 o 
  -1  22   7     1467.08     1479.99     97.51 o 
   0  22   7      107.87      142.81     46.49 o 
   1  22   7     6783.31     6204.28    174.06 o 
   2  22   7     1573.57     1438.70     84.20 o 
   3  22   7      150.86      260.66     56.88 o 
   4  22   7      142.27      141.96     64.63 o 
   5  22   7       15.89       -7.44     74.28 o 
   6  22   7     5781.08     5879.40    213.38 o 
   7  22   7       23.85       28.13     58.28 o 
   8  22   7     2453.73     2393.41    157.30 o 
   9  22   7      161.76       83.27     65.51 o 
  10  22   7     1946.58     1839.21    134.24 o 
  11  22   7      291.32      290.21     84.17 o 
 -11  23   7       56.89       25.84    122.49 o 
 -10  23   7       20.67      139.35     92.62 o 
  -9  23   7       16.08       20.77     66.13 o 
  -8  23   7      104.01      105.36     58.14 o 
  -7  23   7      200.63      177.72     61.03 o 
  -6  23   7     1113.08     1021.47     79.70 o 
  -5  23   7      856.66      987.80     76.97 o 
  -4  23   7      323.24      296.87     54.18 o 
  -3  23   7      812.26      944.57     75.32 o 
  -2  23   7     1868.89     1754.24     94.22 o 
  -1  23   7     4218.73     4219.97    130.74 o 
   0  23   7     1344.31     1493.97     87.10 o 
   1  23   7      120.92      207.83     49.25 o 
   2  23   7      117.64      223.02     55.81 o 
   3  23   7       13.82       63.88     60.25 o 
   4  23   7     7592.15     6915.30    216.66 o 
   5  23   7     1410.26     1390.14    120.73 o 
   6  23   7     1368.37     1466.16    155.16 o 
   7  23   7     1052.63     1129.42    161.36 o 
   8  23   7      661.28      497.16     81.05 o 
   9  23   7      312.90      351.60     73.20 o 
  10  23   7      283.34      255.14     71.43 o 
  11  23   7     1286.20     1254.55    116.87 o 
 -11  24   7        0.27      230.60     96.40 o 
 -10  24   7      101.20       80.57     89.08 o 
  -9  24   7        5.42       63.88     65.98 o 
  -8  24   7        0.34      -17.94     53.94 o 
  -7  24   7      263.51      286.47     65.71 o 
  -6  24   7      670.39      621.43     68.52 o 
  -5  24   7      401.05      428.54     60.51 o 
  -4  24   7     1662.94     1736.18     97.72 o 
  -3  24   7      322.85      311.64     54.68 o 
  -2  24   7        5.71      -19.50     41.29 o 
  -1  24   7     7229.48     6986.43    162.89 o 
   0  24   7     1182.55     1184.72     81.40 o 
   1  24   7     5049.89     4444.87    154.32 o 
   2  24   7      439.26      359.36     63.41 o 
   3  24   7     4449.41     4326.76    191.16 o 
   4  24   7      298.45      336.89     75.38 o 
   5  24   7      568.07      615.11     97.07 o 
   6  24   7        9.66      -33.07     65.48 o 
   7  24   7       71.34      176.96     66.23 o 
   8  24   7      964.99      953.54    100.79 o 
   9  24   7      211.03      242.49     74.73 o 
  10  24   7      344.56      319.02     78.84 o 
 -10  25   7      205.76      352.62    103.20 o 
  -9  25   7       37.49       90.67    107.11 o 
  -8  25   7       55.98      151.39     70.91 o 
  -7  25   7       45.85      153.96     60.81 o 
  -6  25   7     1112.14     1076.10     85.05 o 
  -5  25   7      103.82      127.47     47.96 o 
  -4  25   7      164.50      182.44     51.22 o 
  -3  25   7      442.04      491.36     61.40 o 
  -2  25   7      535.65      574.58     64.14 o 
  -1  25   7      103.90       10.70     68.80 o 
   0  25   7     1465.34     1547.41    103.85 o 
   1  25   7      760.84      611.56     74.29 o 
   2  25   7     1850.11     1723.28    131.07 o 
   3  25   7      226.14      314.19     84.74 o 
   4  25   7      384.54      632.57     92.94 o 
   5  25   7      230.20      265.30     89.94 o 
   6  25   7      259.12      180.12     68.67 o 
   7  25   7      424.04      357.82     73.72 o 
   8  25   7        5.90       70.39     63.77 o 
   9  25   7       87.23      130.07     69.26 o 
  10  25   7      489.08      555.09     90.17 o 
 -10  26   7      356.66      442.18    108.57 o 
  -9  26   7        5.25       30.73     73.92 o 
  -8  26   7      378.15      441.48     86.93 o 
  -7  26   7        1.40       15.06     63.45 o 
  -6  26   7     1677.31     1776.61    104.92 o 
  -5  26   7      314.97      362.77     61.49 o 
  -4  26   7     2912.25     2942.26    142.49 o 
  -3  26   7      260.40      280.55     56.46 o 
  -2  26   7     1973.09     1928.78    102.99 o 
  -1  26   7      954.91      965.16     86.94 o 
   0  26   7      211.62      234.49     60.39 o 
   1  26   7      192.02      254.96     74.43 o 
   2  26   7        6.31       22.30     75.80 o 
   3  26   7       11.19       77.90     66.86 o 
   4  26   7       13.27      -66.41     58.23 o 
   5  26   7       48.46       -2.35     57.21 o 
   6  26   7     1168.00     1182.92    109.22 o 
   7  26   7       37.42      134.29     71.44 o 
   8  26   7      378.62      243.73     72.81 o 
   9  26   7       22.18       38.20     70.49 o 
  -9  27   7       18.09       42.82     72.89 o 
  -8  27   7      258.17      242.66    122.24 o 
  -7  27   7       46.69      149.21     73.39 o 
  -6  27   7      539.48      520.48     68.82 o 
  -5  27   7      210.73      217.85     57.10 o 
  -4  27   7       83.44      222.41     56.69 o 
  -3  27   7        6.61       42.69     47.74 o 
  -2  27   7     1627.21     1655.87    146.14 o 
  -1  27   7      123.01      156.24     57.67 o 
   0  27   7      216.08      338.96     63.38 o 
   1  27   7       29.90       67.89     64.03 o 
   2  27   7       28.79       30.17     66.75 o 
   3  27   7        4.58      195.72     75.21 o 
   4  27   7     2696.14     3037.77    202.63 o 
   5  27   7        2.91       18.33     71.73 o 
   6  27   7      837.41      876.10    100.17 o 
   7  27   7      585.05      622.58     89.74 o 
   8  27   7      241.02      247.60     78.20 o 
   9  27   7       13.56      171.91     71.75 o 
  -8  28   7        0.27      157.36     80.67 o 
  -7  28   7      136.18      235.77     75.30 o 
  -6  28   7      162.87      151.02     58.24 o 
  -5  28   7      144.17      182.77     59.04 o 
  -4  28   7      514.24      609.89     71.44 o 
  -3  28   7      252.96      248.65     70.77 o 
  -2  28   7       15.65       21.12     52.53 o 
  -1  28   7      115.56      214.03     58.69 o 
   0  28   7      379.72      562.34     88.25 o 
   1  28   7      327.49      418.27     86.20 o 
   2  28   7      293.93      350.94     84.19 o 
   3  28   7       73.33      117.92     91.24 o 
   4  28   7      111.23      154.41     78.49 o 
   5  28   7      581.01      719.17    104.75 o 
   6  28   7      573.55      476.32    106.00 o 
   7  28   7     1037.07     1238.82    125.70 o 
   8  28   7      526.80      666.71    111.12 o 
  -8  29   7       39.44       64.32     81.15 o 
  -7  29   7        0.42       51.81     98.07 o 
  -6  29   7       14.14      119.91     63.67 o 
  -5  29   7      460.51      596.35     73.55 o 
  -4  29   7        3.48       72.42     58.19 o 
  -3  29   7      149.05      215.44     62.30 o 
  -2  29   7     1029.64     1061.97     94.21 o 
  -1  29   7     1312.72     1592.91    132.90 o 
   0  29   7     2163.80     2251.27    156.43 o 
   1  29   7      323.92      250.96     77.66 o 
   2  29   7      966.53     1129.81    118.55 o 
   3  29   7      858.60      733.78    102.60 o 
   4  29   7        0.47       87.50     75.25 o 
   5  29   7        2.10       65.24     77.02 o 
   6  29   7      186.00      156.02     88.15 o 
   7  29   7      143.70      291.24     94.54 o 
  -7  30   7      233.80      219.43     85.48 o 
  -6  30   7       96.89      121.08     66.38 o 
  -5  30   7        1.51      101.52     60.22 o 
  -4  30   7      283.65      312.40     69.53 o 
  -3  30   7      388.88      333.26     69.09 o 
  -2  30   7      762.76      659.88    100.04 o 
  -1  30   7     1902.51     1831.15    178.29 o 
   0  30   7      203.02      231.85    156.94 o 
   1  30   7      677.58      664.55    102.21 o 
   2  30   7        5.34      153.02     81.95 o 
   3  30   7      130.26      198.79     90.23 o 
   4  30   7      231.59      326.62    143.42 o 
   5  30   7        4.06      151.22     83.81 o 
   6  30   7      217.25      271.69     90.18 o 
   7  30   7       34.78      -18.96     83.35 o 
  -6  31   7      251.05      313.50     83.13 o 
  -5  31   7        1.55      134.03     68.23 o 
  -4  31   7       35.99      156.79     65.87 o 
  -3  31   7       70.61      223.25     77.29 o 
  -2  31   7     1451.16     1401.67    129.34 o 
  -1  31   7       18.90      187.84     77.09 o 
   0  31   7      119.55      333.51     84.82 o 
   1  31   7       18.59      184.78     78.33 o 
   2  31   7      528.86      528.32     91.68 o 
   3  31   7      222.21      173.42     99.46 o 
   4  31   7     1656.87     1760.56    151.32 o 
   5  31   7      240.84      200.29     85.83 o 
   6  31   7       22.95       69.89    100.64 o 
  -5  32   7      151.13      303.89     82.90 o 
  -4  32   7      715.21      737.02    105.31 o 
  -3  32   7       43.31       83.84     76.55 o 
  -2  32   7      798.94      817.50    121.01 o 
  -1  32   7      204.72      256.57     81.95 o 
   0  32   7      391.08      574.54     96.02 o 
   1  32   7       68.25       54.74     72.02 o 
   2  32   7      230.37      255.59     83.76 o 
   3  32   7       18.85      118.46     79.73 o 
   4  32   7      890.74     1103.56    171.65 o 
  -3  33   7       48.02      108.02     81.28 o 
  -2  33   7       24.38       25.94    109.16 o 
  -1  33   7      486.28      502.42     97.15 o 
   0  33   7       37.05       45.91     77.26 o 
   1  33   7       39.66      109.56     74.38 o 
   2  33   7       58.23       49.78     71.16 o 
   3  33   7      290.88      349.82     92.24 o 
 -14   0   8      678.73      807.18    116.10 o 
 -12   0   8      934.79     1118.99    124.21 o 
 -10   0   8     4146.90     4302.37    197.36 o 
  -8   0   8     1475.35     1326.20    110.72 o 
  -6   0   8      227.93      506.98     87.22 o 
  -4   0   8    14578.43    13865.47    260.45 o 
  -2   0   8     7622.04     7371.22    127.19 o 
   0   0   8     9135.23     9244.45    148.39 o 
   2   0   8    18294.64    18366.40    243.89 o 
   4   0   8      321.54      448.05     42.11 o 
   6   0   8      359.30      389.14     48.45 o 
   8   0   8      787.00      920.80     72.86 o 
  10   0   8      445.39      590.93     68.41 o 
  12   0   8      708.34      608.75    139.71 o 
  14   0   8       30.54       48.09    100.75 o 
 -15   1   8        1.76       27.81     56.82 o 
 -14   1   8     1454.82     1559.23    107.56 o 
 -13   1   8      785.37      758.24     79.22 o 
 -12   1   8     4168.61     3947.64    149.13 o 
 -11   1   8       64.76      120.61     46.27 o 
 -10   1   8     1131.97     1096.94     77.54 o 
  -9   1   8       18.67        8.34     36.42 o 
  -8   1   8     2079.25     1882.15     90.22 o 
  -7   1   8        6.62       13.60     32.03 o 
  -6   1   8     3895.74     3943.28    103.23 o 
  -5   1   8     4355.64     4201.98     75.57 o 
  -4   1   8       29.60      -13.40     18.56 o 
  -3   1   8     1643.02     1601.57     45.27 o 
  -2   1   8    32678.99    32657.58    288.17 o 
  -1   1   8     1817.66     1999.82     52.80 o 
   0   1   8    19913.75    19935.72    182.68 o 
   1   1   8     1504.53     1232.84     41.37 o 
   2   1   8        3.69       11.01     15.66 o 
   3   1   8      242.07      402.02     27.22 o 
   4   1   8    13732.80    14180.92    155.46 o 
   5   1   8     7662.03     7581.44    123.29 o 
   6   1   8      102.18       59.20     25.31 o 
   7   1   8     1305.22     1164.13     53.96 o 
   8   1   8        4.53       42.24     26.93 o 
   9   1   8      272.41      288.49     49.37 o 
  10   1   8     1584.58     1875.42     85.12 o 
  11   1   8     4842.78     4633.51    145.45 o 
  12   1   8        6.36      -62.15     48.76 o 
  13   1   8      226.59      193.35     62.80 o 
  14   1   8       27.10       39.79     70.45 o 
  15   1   8       63.34      -10.45     75.50 o 
 -15   2   8        9.39       60.97     61.89 o 
 -14   2   8      459.51      512.13     70.61 o 
 -13   2   8        1.13       75.61     48.84 o 
 -12   2   8       75.75      100.33     49.47 o 
 -11   2   8       71.79       88.32     45.50 o 
 -10   2   8       72.33       69.43     42.87 o 
  -9   2   8       18.26      -12.63     36.70 o 
  -8   2   8      723.28      707.25     62.05 o 
  -7   2   8      818.09      936.32     64.46 o 
  -6   2   8    12311.66    10935.60    153.79 o 
  -5   2   8     1246.15     1296.73     57.79 o 
  -4   2   8     9023.07     8853.88    117.91 o 
  -3   2   8      164.69      161.01     21.42 o 
  -2   2   8     8521.37     8578.99    105.94 o 
  -1   2   8    13514.53    13230.59    151.56 o 
   0   2   8     7720.50     7059.98     97.82 o 
   1   2   8     6209.65     6753.05     87.77 o 
   2   2   8      135.17      200.57     20.75 o 
   3   2   8     3519.76     3700.72     63.75 o 
   4   2   8       72.84       80.42     22.85 o 
   5   2   8     1193.19     1250.77     57.67 o 
   6   2   8    23444.74    22395.83    300.55 o 
   7   2   8       89.69       79.08     27.39 o 
   8   2   8     8151.32     7300.94    239.75 o 
   9   2   8       57.27      116.07     31.96 o 
  10   2   8     5087.52     4862.89    121.99 o 
  11   2   8      663.50      731.96     65.79 o 
  12   2   8     1572.89     1850.99    113.35 o 
  13   2   8      235.90      287.38     65.59 o 
  14   2   8      724.72      780.76     88.31 o 
  15   2   8      242.46      146.96     97.65 o 
 -15   3   8      652.36      602.98     96.19 o 
 -14   3   8      470.17      568.57     75.84 o 
 -13   3   8     2090.78     2160.13    120.88 o 
 -12   3   8       65.40      127.70     47.86 o 
 -11   3   8     1373.00     1627.17     96.59 o 
 -10   3   8       20.27       71.52     38.77 o 
  -9   3   8       81.59       86.25     39.27 o 
  -8   3   8     9034.26     8104.63    294.65 o 
  -7   3   8     6365.85     6317.21    136.79 o 
  -6   3   8      922.42      968.65     49.21 o 
  -5   3   8     1448.95     1314.43     43.93 o 
  -4   3   8      498.97      588.47     31.33 o 
  -3   3   8     2910.12     2861.84     62.58 o 
  -2   3   8     1911.71     1840.73     52.87 o 
  -1   3   8     3703.54     3577.28     67.11 o 
   0   3   8       95.50       82.68     20.11 o 
   1   3   8     7928.45     7616.55    115.40 o 
   2   3   8     5543.15     5655.06     96.59 o 
   3   3   8      358.46      482.95     27.59 o 
   4   3   8    37056.39    36743.79    343.90 o 
   5   3   8      508.54      540.21     36.92 o 
   6   3   8     3227.12     3214.58     87.10 o 
   7   3   8     1120.14     1253.99     57.45 o 
   8   3   8       84.19       83.85     29.57 o 
   9   3   8       75.63       82.05     44.83 o 
  10   3   8     3280.57     3556.93    119.98 o 
  11   3   8       28.08       34.55     42.22 o 
  12   3   8       79.52      151.36     56.69 o 
  13   3   8      136.78       73.36     55.31 o 
  14   3   8      166.19      227.74     67.33 o 
  15   3   8        0.63       20.79     93.75 o 
 -15   4   8      439.26      594.13     82.30 o 
 -14   4   8      708.29      979.60     98.10 o 
 -13   4   8      689.55      720.67     87.56 o 
 -12   4   8     1124.26     1289.57    102.61 o 
 -11   4   8     1117.03     1123.92     90.87 o 
 -10   4   8      968.14      931.74     81.42 o 
  -9   4   8     3344.47     3282.57    119.56 o 
  -8   4   8      761.29      810.00     65.36 o 
  -7   4   8      518.36      450.95     50.32 o 
  -6   4   8     8257.72     7773.55    127.14 o 
  -5   4   8     2462.30     2389.31     51.53 o 
  -4   4   8    42811.51    41521.45    384.96 o 
  -3   4   8      929.88      883.51     40.95 o 
  -2   4   8    17337.64    16729.50    182.94 o 
  -1   4   8     2687.32     2870.24     60.58 o 
   0   4   8     1944.98     2183.90     53.09 o 
   1   4   8      858.22      974.29     46.25 o 
   2   4   8       79.37       47.03     20.86 o 
   3   4   8      439.86      379.42     30.48 o 
   4   4   8       26.17       46.58     21.75 o 
   5   4   8      454.86      475.20     36.08 o 
   6   4   8     5483.98     5361.70    171.64 o 
   7   4   8       37.51       34.73     29.27 o 
   8   4   8     4892.56     4484.79    190.04 o 
   9   4   8       38.72       99.90     41.85 o 
  10   4   8       41.25       25.08     44.46 o 
  11   4   8        8.30       48.43     42.88 o 
  12   4   8      422.62      278.64     64.22 o 
  13   4   8       45.23       40.25     52.68 o 
  14   4   8      203.61      124.54     65.79 o 
  15   4   8      136.60      143.41    120.90 o 
 -15   5   8       64.10      159.59     66.24 o 
 -14   5   8     1802.48     1933.23    134.64 o 
 -13   5   8      203.04      318.43     60.99 o 
 -12   5   8     1131.89     1106.62     97.24 o 
 -11   5   8        0.34       47.53     41.90 o 
 -10   5   8      389.24      396.68     87.85 o 
  -9   5   8      260.55      389.77     51.98 o 
  -8   5   8     5374.19     5005.96    128.83 o 
  -7   5   8     1988.98     2115.08     71.94 o 
  -6   5   8     9326.68     8879.35    139.57 o 
  -5   5   8       79.28       85.55     30.57 o 
  -4   5   8      911.28     1085.69     45.05 o 
  -3   5   8     2095.54     1687.45     55.25 o 
  -2   5   8      615.86      577.39     36.92 o 
  -1   5   8      846.89     1349.17     45.95 o 
   0   5   8     1995.57     1966.39     61.92 o 
   1   5   8     1193.62     1297.83     53.27 o 
   2   5   8      228.44      209.54     27.70 o 
   3   5   8     9172.37     8533.93    127.35 o 
   4   5   8     1978.45     2081.72     72.65 o 
   5   5   8    21538.53    20395.21    232.78 o 
   6   5   8        1.19       23.68     25.26 o 
   7   5   8     1009.53     1089.98     65.90 o 
   8   5   8      401.58      415.40     53.00 o 
   9   5   8     1592.71     1533.02     90.08 o 
  10   5   8     1348.45     1392.82     90.84 o 
  11   5   8     2784.27     2717.45    125.08 o 
  12   5   8       20.70       95.08     47.77 o 
  13   5   8       36.85       66.53     55.13 o 
  14   5   8       54.62      -20.75     65.53 o 
 -15   6   8       81.65      141.69     81.40 o 
 -14   6   8       81.42      143.99     59.74 o 
 -13   6   8     1201.78     1349.39    104.67 o 
 -12   6   8       28.06       47.18     47.49 o 
 -11   6   8      103.72      165.04     48.88 o 
 -10   6   8      824.54      695.88     67.72 o 
  -9   6   8     7103.56     6384.29    148.99 o 
  -8   6   8       34.76       69.19     38.22 o 
  -7   6   8       72.04      123.44     33.32 o 
  -6   6   8       13.64       35.26     21.46 o 
  -5   6   8      925.46      920.73     48.68 o 
  -4   6   8      172.81      215.91     27.27 o 
  -3   6   8      903.25      913.72     42.78 o 
  -2   6   8     5906.44     5991.71     93.43 o 
  -1   6   8    11995.88    11970.41    143.45 o 
   0   6   8    15145.86    13498.48    153.64 o 
   1   6   8    23684.65    23803.27    263.43 o 
   2   6   8      509.44      512.27     37.16 o 
   3   6   8     6183.30     6274.69    113.33 o 
   4   6   8      255.24      354.64     29.30 o 
   5   6   8     1118.79     1237.34     49.23 o 
   6   6   8    15334.46    14750.88    199.69 o 
   7   6   8     3323.40     3385.94    145.90 o 
   8   6   8     5245.66     4830.19    127.80 o 
   9   6   8     1790.38     1709.31     94.82 o 
  10   6   8     2780.53     2607.79    118.15 o 
  11   6   8       27.11       33.59     49.31 o 
  12   6   8      611.01      883.32     89.77 o 
  13   6   8      575.37      589.91     78.97 o 
  14   6   8        5.77       57.38     69.31 o 
 -14   7   8      270.90      419.70     89.27 o 
 -13   7   8      584.36      605.33     79.89 o 
 -12   7   8       34.73       79.20     49.40 o 
 -11   7   8       35.13       95.02     44.12 o 
 -10   7   8        0.31        9.95     42.00 o 
  -9   7   8     3015.21     2941.45    127.39 o 
  -8   7   8      255.35      297.83     46.91 o 
  -7   7   8     9231.75     8486.60    142.23 o 
  -6   7   8       85.97      165.70     25.43 o 
  -5   7   8    13009.42    12121.04    153.38 o 
  -4   7   8     3004.30     3088.80     69.83 o 
  -3   7   8      280.81      250.40     29.03 o 
  -2   7   8       55.97       78.67     21.58 o 
  -1   7   8     8645.62     7900.09    110.07 o 
   0   7   8     1449.04     1357.59     48.22 o 
   1   7   8      938.53     1207.31     53.41 o 
   2   7   8    20381.53    20007.98    232.50 o 
   3   7   8      342.83      361.75     35.78 o 
   4   7   8    22565.12    21169.30    235.03 o 
   5   7   8       21.29       23.94     20.70 o 
   6   7   8     8180.18     7714.66    143.32 o 
   7   7   8       57.31       49.92     36.53 o 
   8   7   8     6713.84     6075.24    146.54 o 
   9   7   8     1051.36     1009.70     77.51 o 
  10   7   8     1268.81     1243.04    102.18 o 
  11   7   8      108.95      115.53     51.35 o 
  12   7   8      246.93      240.07     59.58 o 
  13   7   8       12.34        6.12     68.77 o 
  14   7   8     1504.58     1589.50    172.57 o 
 -14   8   8     1500.56     1313.47    126.87 o 
 -13   8   8       18.14       14.65     61.00 o 
 -12   8   8       42.32       81.42     61.07 o 
 -11   8   8     1495.25     1439.85     93.31 o 
 -10   8   8       52.79      132.21     46.41 o 
  -9   8   8     1923.76     1956.60    102.80 o 
  -8   8   8      287.07      289.83     51.26 o 
  -7   8   8     1836.56     1756.18     72.42 o 
  -6   8   8     1365.31     1277.36     51.48 o 
  -5   8   8     9647.32     8796.59    125.90 o 
  -4   8   8    12584.94    11613.72    149.41 o 
  -3   8   8    25573.66    24647.06    255.18 o 
  -2   8   8     1677.02     1524.34     53.30 o 
  -1   8   8    34148.98    34072.93    325.43 o 
   0   8   8     5134.85     5192.18     84.88 o 
   1   8   8     6735.98     6697.01    157.47 o 
   2   8   8      985.19     1085.18     51.59 o 
   3   8   8        8.54       24.86     24.17 o 
   4   8   8     2058.69     2307.98     59.90 o 
   5   8   8      483.33      521.28     33.79 o 
   6   8   8      505.50      561.48     51.22 o 
   7   8   8      352.27      392.69     53.20 o 
   8   8   8     1790.20     1707.72    106.98 o 
   9   8   8     5377.54     4997.46    139.73 o 
  10   8   8      164.83      191.75     52.05 o 
  11   8   8      252.99      251.16     58.95 o 
  12   8   8      327.73      318.75     71.69 o 
  13   8   8       19.86      -36.02     65.31 o 
  14   8   8       55.91      164.64     77.43 o 
 -14   9   8      489.99      488.22     91.96 o 
 -13   9   8       21.33        5.53     62.91 o 
 -12   9   8     1833.04     1947.84    139.77 o 
 -11   9   8      420.23      434.99     64.25 o 
 -10   9   8     1138.41     1115.40     81.11 o 
  -9   9   8     1544.68     1615.99    117.06 o 
  -8   9   8       45.11      127.88     39.44 o 
  -7   9   8     9078.54     8252.46    160.54 o 
  -6   9   8     1813.70     1871.58     72.86 o 
  -5   9   8     1259.41     1430.88     58.58 o 
  -4   9   8       22.76       52.50     22.78 o 
  -3   9   8     1232.00     1103.39     48.96 o 
  -2   9   8     1771.70     1688.22     56.72 o 
  -1   9   8     2631.45     2319.81     78.19 o 
   0   9   8    20483.01    19868.64    211.36 o 
   1   9   8     3448.37     3559.22     80.45 o 
   2   9   8    22359.82    21184.46    264.39 o 
   3   9   8     4415.56     3958.19     89.07 o 
   4   9   8     7376.61     6799.17    105.27 o 
   5   9   8    24430.89    23162.81    292.54 o 
   6   9   8     6957.23     6880.55    184.97 o 
   7   9   8      700.11      729.62     72.91 o 
   8   9   8       25.83       57.37     39.36 o 
   9   9   8       78.95      138.48     51.37 o 
  10   9   8      256.22      249.28     52.98 o 
  11   9   8     2831.05     2888.91    152.25 o 
  12   9   8       13.39      135.83     63.09 o 
  13   9   8      209.37      311.43     74.69 o 
  14   9   8      214.93      381.28    100.52 o 
 -14  10   8        1.08       57.00     68.77 o 
 -13  10   8     2293.03     2233.74    156.13 o 
 -12  10   8       70.05      143.55     70.31 o 
 -11  10   8        8.03        1.00     55.38 o 
 -10  10   8      516.87      525.05     62.42 o 
  -9  10   8     7642.86     6733.61    155.43 o 
  -8  10   8      651.33      638.70     62.04 o 
  -7  10   8       14.34       41.28     31.77 o 
  -6  10   8     2386.29     2371.30     69.76 o 
  -5  10   8      703.17      612.95     40.80 o 
  -4  10   8       92.33      115.78     27.24 o 
  -3  10   8      888.63     1059.42     49.61 o 
  -2  10   8       95.11      128.46     25.89 o 
  -1  10   8    44250.41    42120.48    393.09 o 
   0  10   8     7499.51     7275.13    106.25 o 
   1  10   8    16493.15    15719.61    177.08 o 
   2  10   8        1.56        4.34     24.95 o 
   3  10   8    16752.22    15662.07    187.72 o 
   4  10   8      257.30      239.14     27.25 o 
   5  10   8     2636.24     2499.37    123.41 o 
   6  10   8     1800.05     1631.52     80.32 o 
   7  10   8     1366.25     1462.09     88.07 o 
   8  10   8       81.69      119.52     53.89 o 
   9  10   8     1397.26     1295.84     85.62 o 
  10  10   8      103.86      120.50     65.99 o 
  11  10   8     1328.73     1331.39    108.89 o 
  12  10   8     1062.46      916.60     98.22 o 
  13  10   8     2285.01     2539.03    230.86 o 
  14  10   8        3.10      107.84     75.32 o 
 -14  11   8       24.70      132.57     74.05 o 
 -13  11   8     2040.32     2098.60    175.79 o 
 -12  11   8      639.99      718.41    126.20 o 
 -11  11   8      197.20      324.81     73.84 o 
 -10  11   8      711.85      570.93     78.39 o 
  -9  11   8       30.48       63.85     41.31 o 
  -8  11   8       35.39       18.55     39.52 o 
  -7  11   8     2511.92     2522.62    117.04 o 
  -6  11   8     5461.64     5127.64    110.98 o 
  -5  11   8     3225.92     3278.11     78.39 o 
  -4  11   8     2278.30     2181.11     68.23 o 
  -3  11   8     1073.97     1154.74     51.67 o 
  -2  11   8     4770.93     4844.64     88.82 o 
  -1  11   8     9952.87     9479.95    130.29 o 
   0  11   8     4639.45     4738.96     83.63 o 
   1  11   8     1183.68     1258.55     74.99 o 
   2  11   8    11785.71    11394.58    150.57 o 
   3  11   8      234.67      239.98     35.39 o 
   4  11   8     5140.46     4796.21    113.14 o 
   5  11   8     5283.98     5166.24    113.50 o 
   6  11   8     2694.42     2886.99    102.73 o 
   7  11   8       15.20       41.87     34.93 o 
   8  11   8      746.28      766.65    103.30 o 
   9  11   8     1012.23      978.07     92.62 o 
  10  11   8        5.53      -57.46     46.67 o 
  11  11   8      337.65      301.92     70.75 o 
  12  11   8       15.08      -65.03     57.30 o 
  13  11   8       51.41      108.16     68.02 o 
  14  11   8     1085.51     1261.65    121.43 o 
 -14  12   8      200.33      282.05     92.13 o 
 -13  12   8      227.84      280.75    101.53 o 
 -12  12   8        2.09       45.16     64.39 o 
 -11  12   8     3060.05     2946.06    163.51 o 
 -10  12   8       95.57       94.12     61.65 o 
  -9  12   8     1689.45     1556.26    116.59 o 
  -8  12   8        8.46       58.30     39.41 o 
  -7  12   8      629.12      685.25     63.30 o 
  -6  12   8      229.15      309.18     34.50 o 
  -5  12   8     6365.99     5875.98    105.41 o 
  -4  12   8      251.42      209.74     30.56 o 
  -3  12   8     8924.05     8202.40    124.32 o 
  -2  12   8        6.96       29.28     22.58 o 
  -1  12   8    10273.37     9995.38    156.12 o 
   0  12   8     2767.80     2471.56     64.75 o 
   1  12   8     2447.92     2247.15     63.99 o 
   2  12   8      137.83      138.32     25.12 o 
   3  12   8    11566.50    11217.01    172.58 o 
   4  12   8      593.42      619.28     47.59 o 
   5  12   8      859.41      871.02     70.91 o 
   6  12   8        5.32       15.67     35.58 o 
   7  12   8     5897.49     5418.19    144.09 o 
   8  12   8      308.79      234.22     60.37 o 
   9  12   8       45.89       89.62     54.04 o 
  10  12   8      269.02      233.87    103.12 o 
  11  12   8     4414.20     4422.68    203.78 o 
  12  12   8       81.76      255.31     69.32 o 
  13  12   8      127.43      170.52     75.53 o 
  14  12   8       13.09       44.06     69.57 o 
 -14  13   8       40.23      160.30     77.33 o 
 -13  13   8      332.08      388.28    118.03 o 
 -12  13   8     1069.95     1213.00    146.59 o 
 -11  13   8        7.31       52.12     73.87 o 
 -10  13   8      431.91      394.20     75.12 o 
  -9  13   8      386.08      469.99     76.54 o 
  -8  13   8     1172.93     1125.51     81.71 o 
  -7  13   8     1776.20     1810.63     84.91 o 
  -6  13   8     6205.17     5502.25    104.36 o 
  -5  13   8        3.21       42.06     26.36 o 
  -4  13   8       16.13       20.42     23.84 o 
  -3  13   8     1466.68     1713.15     62.41 o 
  -2  13   8      425.50      386.93     34.82 o 
  -1  13   8     7027.66     6318.52    114.31 o 
   0  13   8     5119.00     4781.39     94.84 o 
   1  13   8     1096.77     1341.03     55.00 o 
   2  13   8      963.70      989.29     74.85 o 
   3  13   8      166.36      188.42     35.43 o 
   4  13   8     9475.90     9015.62    156.42 o 
   5  13   8     2616.27     2480.97     92.92 o 
   6  13   8      730.32      725.44     62.53 o 
   7  13   8      354.81      297.38     63.40 o 
   8  13   8        4.07      -16.07     47.36 o 
   9  13   8       12.79       55.24     55.05 o 
  10  13   8     1780.84     1443.05    115.19 o 
  11  13   8     2060.89     1818.30    132.50 o 
  12  13   8     1012.23     1048.61    109.90 o 
  13  13   8       97.22      183.92     75.47 o 
 -13  14   8      231.73      402.96     86.92 o 
 -12  14   8       31.14      104.49     79.45 o 
 -11  14   8       18.59       73.63     63.75 o 
 -10  14   8     1078.09     1037.74    105.86 o 
  -9  14   8      458.68      608.13     80.84 o 
  -8  14   8       15.84       61.33     46.70 o 
  -7  14   8     3215.23     3026.13    127.93 o 
  -6  14   8      296.02      320.92     39.90 o 
  -5  14   8      292.54      324.67     38.66 o 
  -4  14   8      210.85      222.78     36.64 o 
  -3  14   8     1623.21     1456.14     63.32 o 
  -2  14   8      200.94      220.63     32.97 o 
  -1  14   8    22475.61    21258.81    253.95 o 
   0  14   8      379.88      493.16     45.38 o 
   1  14   8     8662.17     8443.92    211.33 o 
   2  14   8     2475.38     2422.55     84.63 o 
   3  14   8     1525.44     1460.24     67.47 o 
   4  14   8      175.26      192.09     37.55 o 
   5  14   8     1612.78     1550.49     75.96 o 
   6  14   8        1.98       -1.97     44.20 o 
   7  14   8     1389.90     1291.76    101.13 o 
   8  14   8      108.04       62.26     54.23 o 
   9  14   8      630.69      873.28     90.98 o 
  10  14   8      148.92       97.71     60.12 o 
  11  14   8      504.76      513.74     84.01 o 
  12  14   8      601.48      580.20     92.79 o 
  13  14   8     1807.05     1737.29    140.49 o 
 -13  15   8      528.14      465.49     96.60 o 
 -12  15   8     2492.11     2581.17    165.22 o 
 -11  15   8      177.28      100.63    132.12 o 
 -10  15   8      606.80      791.04     94.23 o 
  -9  15   8      355.18      382.63     75.88 o 
  -8  15   8      151.41      127.52     51.17 o 
  -7  15   8      154.44      174.89     50.31 o 
  -6  15   8     1084.31     1118.07     72.75 o 
  -5  15   8      362.32      433.79     45.48 o 
  -4  15   8      473.71      508.96     42.92 o 
  -3  15   8       41.40       30.39     26.26 o 
  -2  15   8     1169.23     1159.65     58.61 o 
  -1  15   8     1104.59     1004.94     61.59 o 
   0  15   8     5610.52     5215.71    114.61 o 
   1  15   8      562.42      615.16     49.26 o 
   2  15   8     6405.85     6098.51    124.52 o 
   3  15   8     3734.50     3374.26     97.63 o 
   4  15   8      806.99      874.82     61.45 o 
   5  15   8     1663.74     1735.18     96.15 o 
   6  15   8       33.44       23.88     46.46 o 
   7  15   8        1.50       67.01     53.74 o 
   8  15   8      912.77     1077.07     99.47 o 
   9  15   8      742.42      682.01     86.34 o 
  10  15   8        8.86       64.91     63.57 o 
  11  15   8      713.11      797.80     98.78 o 
  12  15   8      540.25      660.54     95.54 o 
  13  15   8        2.43       93.19     75.91 o 
 -13  16   8      250.57      310.54    103.98 o 
 -12  16   8      576.47      508.42     90.62 o 
 -11  16   8     3479.05     3488.25    181.86 o 
 -10  16   8      406.30      397.88     79.96 o 
  -9  16   8     6452.11     6281.28    207.74 o 
  -8  16   8     1642.87     1468.78     97.83 o 
  -7  16   8     1848.57     1829.23    119.50 o 
  -6  16   8      213.39      225.26     43.17 o 
  -5  16   8        9.68       29.54     34.32 o 
  -4  16   8      177.29      146.75     31.06 o 
  -3  16   8     4133.49     3953.82     94.50 o 
  -2  16   8       12.17       59.00     27.29 o 
  -1  16   8       49.73      133.51     35.55 o 
   0  16   8     4465.20     4352.68    121.05 o 
   1  16   8     2867.38     2772.22    115.86 o 
   2  16   8     3821.41     3542.04    102.69 o 
   3  16   8     2830.34     2834.76     93.97 o 
   4  16   8     7676.85     7073.13    316.62 o 
   5  16   8     1676.20     1495.10     92.14 o 
   6  16   8      941.00      976.57     97.20 o 
   7  16   8     1198.60     1229.21    121.92 o 
   8  16   8       27.38       18.47     52.25 o 
   9  16   8      236.49      238.69     66.56 o 
  10  16   8      202.13      165.73     82.44 o 
  11  16   8       70.63      186.63     69.08 o 
  12  16   8      291.22      360.63     83.60 o 
  13  16   8        1.37      176.55     76.82 o 
 -13  17   8      207.97      444.10    108.85 o 
 -12  17   8      490.81      453.82    109.43 o 
 -11  17   8       39.74       43.32     61.89 o 
 -10  17   8      156.21       29.15     58.23 o 
  -9  17   8      492.05      585.77     86.28 o 
  -8  17   8      277.75      293.89     59.69 o 
  -7  17   8     2099.00     2159.08    113.95 o 
  -6  17   8     2549.01     2501.25    101.31 o 
  -5  17   8     1278.89     1297.49     76.79 o 
  -4  17   8        8.46       46.75     35.49 o 
  -3  17   8       23.19       42.30     28.32 o 
  -2  17   8     7709.21     6705.89    188.89 o 
  -1  17   8      371.94      454.85     48.13 o 
   0  17   8       14.45       -1.67     31.43 o 
   1  17   8      275.95      305.75     42.78 o 
   2  17   8       41.03       29.26     33.25 o 
   3  17   8     1870.59     1759.91     80.55 o 
   4  17   8     4899.93     4527.75    155.30 o 
   5  17   8     4753.37     4666.90    181.88 o 
   6  17   8        7.26      -30.14     48.54 o 
   7  17   8     1145.06     1005.60     94.97 o 
   8  17   8     1134.91     1034.42    101.71 o 
   9  17   8      510.45      621.99     87.00 o 
  10  17   8     2703.85     2732.09    163.63 o 
  11  17   8        1.13       62.34     63.24 o 
  12  17   8     1164.06     1192.02    186.18 o 
 -12  18   8      193.58      193.79     96.64 o 
 -11  18   8      285.89      518.00     90.22 o 
 -10  18   8       58.09        0.15     59.15 o 
  -9  18   8      345.06      410.72     77.78 o 
  -8  18   8      410.76      441.25     66.73 o 
  -7  18   8      212.94      280.61     59.79 o 
  -6  18   8     1439.69     1468.93    114.50 o 
  -5  18   8       11.59      -13.66     35.20 o 
  -4  18   8      183.46      244.19     44.37 o 
  -3  18   8       41.46      100.41     39.65 o 
  -2  18   8       99.38      104.52     60.68 o 
  -1  18   8     5918.33     5536.01    166.81 o 
   0  18   8     1695.57     1653.42     82.38 o 
   1  18   8     1517.55     1508.78     77.07 o 
   2  18   8     2296.17     2322.18     92.13 o 
   3  18   8      404.50      471.03     60.05 o 
   4  18   8       20.66       70.17     43.59 o 
   5  18   8     1419.87     1459.14     93.36 o 
   6  18   8      492.08      537.40     78.94 o 
   7  18   8     1803.49     1753.48    159.00 o 
   8  18   8      381.77      475.80     78.14 o 
   9  18   8      360.26      344.14    116.54 o 
  10  18   8      460.20      399.58     84.76 o 
  11  18   8       13.46       58.64     68.83 o 
  12  18   8      236.05      305.92     84.24 o 
 -12  19   8       21.68      -12.16     82.53 o 
 -11  19   8      102.76      169.05     86.14 o 
 -10  19   8      126.79      105.13     69.86 o 
  -9  19   8      149.54      141.31     78.06 o 
  -8  19   8     4275.69     4030.29    172.68 o 
  -7  19   8       12.72       86.82     51.00 o 
  -6  19   8     4936.52     4877.88    135.66 o 
  -5  19   8      137.08      188.91     46.27 o 
  -4  19   8     1915.49     1818.77    104.26 o 
  -3  19   8       31.25       23.30     37.23 o 
  -2  19   8      800.57      679.22     90.94 o 
  -1  19   8      252.63      324.07     49.05 o 
   0  19   8      178.74      188.93     45.06 o 
   1  19   8     1494.87     1580.28     80.35 o 
   2  19   8     1004.00     1073.66     69.55 o 
   3  19   8     4011.79     3867.48    138.86 o 
   4  19   8       16.96      -40.97     40.71 o 
   5  19   8     2168.25     2031.41    108.55 o 
   6  19   8       90.07      165.25     64.81 o 
   7  19   8       32.35       61.31     57.74 o 
   8  19   8      419.25      521.88     82.11 o 
   9  19   8      164.32      189.13     71.84 o 
  10  19   8       61.50       10.08     61.75 o 
  11  19   8       18.42       23.80     70.25 o 
  12  19   8       51.12      117.54     69.97 o 
 -12  20   8      805.64      879.55    131.84 o 
 -11  20   8     1290.14     1631.69    160.33 o 
 -10  20   8       31.74       52.48     69.59 o 
  -9  20   8       16.93      110.44     66.23 o 
  -8  20   8      254.02      231.02     67.37 o 
  -7  20   8     1405.51     1371.01     99.26 o 
  -6  20   8      912.45      896.85     72.77 o 
  -5  20   8      482.13      435.13     56.00 o 
  -4  20   8     3270.26     3002.15    125.18 o 
  -3  20   8      261.82      306.37     58.59 o 
  -2  20   8     3936.62     3930.52    121.71 o 
  -1  20   8     1204.46     1153.26     74.40 o 
   0  20   8        4.08       99.76     42.99 o 
   1  20   8      863.31      879.64     68.11 o 
   2  20   8        5.41        1.25     46.64 o 
   3  20   8      303.20      300.45     58.83 o 
   4  20   8      800.63      784.71     75.90 o 
   5  20   8      830.22      902.40     97.32 o 
   6  20   8       82.87        6.99     56.72 o 
   7  20   8      820.18      995.52    104.58 o 
   8  20   8      501.20      374.31     83.26 o 
   9  20   8      130.25      130.71     66.61 o 
  10  20   8      383.08      555.75     93.67 o 
  11  20   8      356.04      375.60    162.92 o 
  12  20   8       12.46      112.16     68.62 o 
 -11  21   8      139.99      354.75    125.40 o 
 -10  21   8        1.09       18.16     64.83 o 
  -9  21   8       35.17       65.67     65.16 o 
  -8  21   8      859.67      751.37     83.73 o 
  -7  21   8      181.44      166.67     56.53 o 
  -6  21   8       43.86       16.50     41.94 o 
  -5  21   8     2061.14     2051.58    102.63 o 
  -4  21   8      211.67      116.52     45.49 o 
  -3  21   8      658.28      762.57     83.48 o 
  -2  21   8     4277.19     4022.48    134.25 o 
  -1  21   8       11.28      -33.52     54.12 o 
   0  21   8       84.51      171.58     49.57 o 
   1  21   8      885.66      817.11     68.93 o 
   2  21   8      658.03      721.42     78.71 o 
   3  21   8      134.13      219.78     54.66 o 
   4  21   8     2576.60     2630.69    150.19 o 
   5  21   8     1799.08     1865.41    130.28 o 
   6  21   8       30.32       46.44     60.44 o 
   7  21   8     1150.71     1138.18    158.62 o 
   8  21   8      169.97      134.50     68.91 o 
   9  21   8       15.20       48.57     65.18 o 
  10  21   8     1709.07     1749.91    199.36 o 
  11  21   8      152.29      256.79     76.12 o 
 -11  22   8      310.15      491.72    115.02 o 
 -10  22   8      181.03      174.12    106.38 o 
  -9  22   8       89.30       89.90    103.31 o 
  -8  22   8       26.77      120.25     58.17 o 
  -7  22   8       12.71       13.74     50.63 o 
  -6  22   8       24.39       65.32     44.86 o 
  -5  22   8       55.33       66.72     46.58 o 
  -4  22   8       43.41       -3.86     49.30 o 
  -3  22   8     1076.23     1028.13     76.74 o 
  -2  22   8     1016.30      974.21     75.63 o 
  -1  22   8     1634.38     1732.00     92.50 o 
   0  22   8    11629.96    10625.33    257.03 o 
   1  22   8      933.57     1220.44     95.08 o 
   2  22   8     4380.94     4082.06    150.65 o 
   3  22   8      208.31      188.23     65.97 o 
   4  22   8      819.39      712.35     90.06 o 
   5  22   8       43.96        9.63     65.84 o 
   6  22   8      727.21      808.33     98.62 o 
   7  22   8       44.75       57.41     64.75 o 
   8  22   8      339.58      344.18     77.69 o 
   9  22   8      721.55      619.59     97.72 o 
  10  22   8      353.01      574.47     92.12 o 
  11  22   8      287.41      340.72     80.34 o 
 -11  23   8        1.70      131.56    100.52 o 
 -10  23   8       52.80        9.52     82.62 o 
  -9  23   8        8.70       17.88     66.22 o 
  -8  23   8      167.06      175.59     62.36 o 
  -7  23   8      507.56      732.12     81.93 o 
  -6  23   8     1775.42     1851.27    101.73 o 
  -5  23   8      988.15      914.58     76.83 o 
  -4  23   8       19.93        3.98     43.66 o 
  -3  23   8      117.28      192.33     51.40 o 
  -2  23   8      197.24      153.20     49.22 o 
  -1  23   8     1564.71     1479.36    118.47 o 
   0  23   8      398.37      454.37     84.12 o 
   1  23   8     2214.15     2221.27    188.49 o 
   2  23   8      209.19       77.48     64.26 o 
   3  23   8     1964.81     1544.48    121.86 o 
   4  23   8      158.55      213.63     68.82 o 
   5  23   8     2075.37     2031.72    146.02 o 
   6  23   8      465.16      442.32     84.52 o 
   7  23   8       76.57      132.89     69.15 o 
   8  23   8      778.79      949.93    111.73 o 
   9  23   8        9.48       23.74     69.21 o 
  10  23   8        1.60       67.48     67.29 o 
 -10  24   8       96.61      208.77     91.29 o 
  -9  24   8      108.38       58.57    144.85 o 
  -8  24   8        3.38       45.42     72.50 o 
  -7  24   8     2134.23     2206.26    154.85 o 
  -6  24   8      693.26      611.63     90.36 o 
  -5  24   8      187.75      318.44     71.13 o 
  -4  24   8     4384.07     4425.74    171.64 o 
  -3  24   8     2224.71     2336.49    110.69 o 
  -2  24   8     2369.63     2802.85    117.91 o 
  -1  24   8        4.74       29.28     46.26 o 
   0  24   8     2208.77     2174.72    122.55 o 
   1  24   8     1713.01     1755.46    130.13 o 
   2  24   8       93.44      150.02     69.37 o 
   3  24   8        2.35      -47.89     55.98 o 
   4  24   8        2.24        2.77     59.31 o 
   5  24   8     1413.36     1099.77    112.81 o 
   6  24   8        5.66        1.64     62.20 o 
   7  24   8      631.90      727.31    104.84 o 
   8  24   8      207.79      162.92     76.06 o 
   9  24   8      819.40      842.04     99.17 o 
  10  24   8        4.06       10.35     67.93 o 
 -10  25   8      505.18      549.06    118.42 o 
  -9  25   8       87.48      106.43    121.14 o 
  -8  25   8      185.63      202.31     67.26 o 
  -7  25   8        0.17        8.15     69.56 o 
  -6  25   8      696.02      902.27     78.54 o 
  -5  25   8      486.70      475.86     65.92 o 
  -4  25   8      797.91      750.88     73.04 o 
  -3  25   8      276.96      254.95     63.28 o 
  -2  25   8     1708.87     1702.15    117.72 o 
  -1  25   8      297.56      398.18     69.69 o 
   0  25   8      425.01      543.70     89.64 o 
   1  25   8     1431.28     1461.39    123.62 o 
   2  25   8     1367.57     1330.66    123.08 o 
   3  25   8      905.02     1003.68    110.29 o 
   4  25   8      770.59      743.82     99.25 o 
   5  25   8     3323.95     3408.44    219.41 o 
   6  25   8      742.90      814.86    108.79 o 
   7  25   8      525.06      397.03     89.48 o 
   8  25   8      159.76       93.38     66.68 o 
   9  25   8      519.37      517.72     87.46 o 
  -9  26   8        3.87       81.53     91.09 o 
  -8  26   8       82.31       87.20     96.26 o 
  -7  26   8      156.55      190.96     66.08 o 
  -6  26   8       30.58       45.06     50.34 o 
  -5  26   8       96.03       68.82     56.65 o 
  -4  26   8      740.56      805.09     75.71 o 
  -3  26   8       45.71       93.07     49.80 o 
  -2  26   8      890.76      932.18     80.25 o 
  -1  26   8      369.54      318.29     79.67 o 
   0  26   8     2119.60     2071.82    143.86 o 
   1  26   8      531.66      501.69     89.92 o 
   2  26   8      298.14      268.11     80.74 o 
   3  26   8     2210.26     2138.16    151.45 o 
   4  26   8      315.67      267.41     77.36 o 
   5  26   8      121.52      171.98     74.46 o 
   6  26   8     1265.25     1339.27    131.71 o 
   7  26   8       47.70       46.15     65.70 o 
   8  26   8        6.09       -9.69     63.10 o 
   9  26   8      990.67     1070.42    110.26 o 
  -8  27   8       39.55      136.42     79.52 o 
  -7  27   8       16.34       66.24     62.55 o 
  -6  27   8       69.30       92.11     63.38 o 
  -5  27   8       33.58      103.01     53.37 o 
  -4  27   8       27.87       33.75     50.95 o 
  -3  27   8      537.43      464.04     81.96 o 
  -2  27   8      283.86      316.68    120.96 o 
  -1  27   8     4983.44     4503.27    226.39 o 
   0  27   8      215.72      188.37     73.38 o 
   1  27   8     1974.91     2015.89    170.24 o 
   2  27   8      454.22      532.53     92.87 o 
   3  27   8      802.86      896.41    107.78 o 
   4  27   8      705.53      733.77    104.61 o 
   5  27   8      591.17      753.09    107.96 o 
   6  27   8      266.30      234.24     74.12 o 
   7  27   8        9.66       83.26     69.15 o 
   8  27   8      223.40      225.99     76.61 o 
  -8  28   8       81.44      204.42     84.23 o 
  -7  28   8      801.68      867.37    109.15 o 
  -6  28   8       10.12       76.41     67.95 o 
  -5  28   8       62.79      163.15     55.91 o 
  -4  28   8       71.75       83.49     53.42 o 
  -3  28   8     2179.07     2466.16    155.21 o 
  -2  28   8      285.60      446.16     84.80 o 
  -1  28   8      247.88      481.28    125.63 o 
   0  28   8     1510.90     1437.12    134.45 o 
   1  28   8        2.75        0.36     64.14 o 
   2  28   8      166.11      168.94     77.27 o 
   3  28   8      287.03      338.89     95.47 o 
   4  28   8        1.58        8.29     70.09 o 
   5  28   8       69.36      155.61     77.85 o 
   6  28   8      139.49      155.29    112.69 o 
   7  28   8       34.25       70.40     70.43 o 
   8  28   8       23.25      120.23     75.59 o 
  -7  29   8       39.14       -3.12     76.05 o 
  -6  29   8      194.98      200.22     73.78 o 
  -5  29   8      306.98      377.85     67.55 o 
  -4  29   8      284.30      382.94    113.75 o 
  -3  29   8      141.30      135.88     69.53 o 
  -2  29   8        1.45       62.57     67.34 o 
  -1  29   8     1304.98     1174.70    152.08 o 
   0  29   8       54.68      224.07     81.06 o 
   1  29   8      200.60      212.22     93.92 o 
   2  29   8       54.34        8.03     73.69 o 
   3  29   8      125.50      108.94     73.26 o 
   4  29   8       57.14      -21.66     67.05 o 
   5  29   8     1074.91     1027.18    130.26 o 
   6  29   8        1.40      110.54     83.98 o 
   7  29   8      112.16      151.77     87.49 o 
  -6  30   8       23.03       73.44     68.82 o 
  -5  30   8      133.58      169.05    138.98 o 
  -4  30   8       90.95      167.34     75.57 o 
  -3  30   8       50.79      152.65    114.77 o 
  -2  30   8       89.88       79.49     72.75 o 
  -1  30   8       79.32      120.78     76.00 o 
   0  30   8        2.89        2.99     70.43 o 
   1  30   8       17.41       -2.80    104.85 o 
   2  30   8       86.93       57.33     77.61 o 
   3  30   8       39.97       67.78     80.57 o 
   4  30   8      506.52      738.09    110.02 o 
   5  30   8      465.77      368.59     94.68 o 
   6  30   8     1718.68     1758.49    159.81 o 
  -5  31   8      156.77      390.88     91.05 o 
  -4  31   8       61.04      154.71     79.32 o 
  -3  31   8       96.08      173.61     77.65 o 
  -2  31   8      240.31      349.60     88.20 o 
  -1  31   8       10.41       44.05     74.06 o 
   0  31   8      215.29      190.24    117.65 o 
   1  31   8     1008.34     1008.88    218.59 o 
   2  31   8      290.57      309.56     93.89 o 
   3  31   8      565.34      567.40    104.24 o 
   4  31   8        4.82      163.93     88.16 o 
   5  31   8      191.93      204.24     88.45 o 
  -4  32   8       33.46      100.24     81.09 o 
  -3  32   8      512.63      674.03    103.32 o 
  -2  32   8      155.10      234.07     81.84 o 
  -1  32   8      105.64      203.81     81.22 o 
   0  32   8     1780.03     1783.52    149.57 o 
   1  32   8      207.24      272.38     94.94 o 
   2  32   8      589.46      528.45    115.48 o 
   3  32   8       70.32       33.98    103.26 o 
   4  32   8      404.81      371.65    121.06 o 
  -2  33   8       95.43      161.00     81.91 o 
  -1  33   8       31.85      173.30     81.04 o 
   0  33   8        2.16        4.93    163.50 o 
   1  33   8       74.35      226.20     85.74 o 
 -15   0   9     1431.81     1650.84    160.99 o 
 -13   0   9     1382.50     1513.60    150.21 o 
 -11   0   9     2978.63     2650.61    175.02 o 
  -9   0   9        0.39       40.03     53.23 o 
  -7   0   9     3456.24     3096.29    224.53 o 
  -5   0   9     4809.33     4438.26    132.77 o 
  -3   0   9    57048.20    58813.91    737.03 o 
  -1   0   9      847.69      904.94     53.93 o 
   1   0   9       64.76       63.64     35.82 o 
   3   0   9    50065.07    52916.43    616.03 o 
   5   0   9      418.69      477.44     49.92 o 
   7   0   9     8306.17     7455.21    375.77 o 
   9   0   9     1916.84     2156.66    110.81 o 
  11   0   9     1545.08     1618.70    135.56 o 
  13   0   9     2659.03     3277.15    242.75 o 
 -15   1   9       27.19      158.66     62.03 o 
 -14   1   9       60.94       99.09     57.64 o 
 -13   1   9      390.57      398.67     66.54 o 
 -12   1   9     1159.25     1209.96     92.86 o 
 -11   1   9     1643.13     1726.92    101.74 o 
 -10   1   9        4.00       22.50     39.63 o 
  -9   1   9      615.91      760.00     67.29 o 
  -8   1   9        5.51       55.22     35.68 o 
  -7   1   9     2106.08     2047.63    129.00 o 
  -6   1   9    13026.33    12266.58    169.70 o 
  -5   1   9      199.07      176.32     25.27 o 
  -4   1   9      110.15      108.53     24.97 o 
  -3   1   9      184.90      167.10     30.81 o 
  -2   1   9     3602.05     3505.86     65.70 o 
  -1   1   9    17205.70    16388.14    171.66 o 
   0   1   9     9297.14    10564.21    119.29 o 
   1   1   9     9632.00     8876.71    105.60 o 
   2   1   9      625.87      960.25     36.38 o 
   3   1   9     2122.48     2239.56     66.00 o 
   4   1   9     1941.76     1763.81     51.20 o 
   5   1   9     1878.79     1831.78     58.97 o 
   6   1   9     1094.51     1220.38     73.88 o 
   7   1   9      290.60      224.58     33.61 o 
   8   1   9     3555.80     3411.83     88.55 o 
   9   1   9       65.29       95.53     33.58 o 
  10   1   9     3063.24     3264.49    107.59 o 
  11   1   9     3044.04     3198.91    127.20 o 
  12   1   9      367.23      510.51     72.19 o 
  13   1   9      281.98      254.33     67.17 o 
  14   1   9      218.54      217.61     90.90 o 
 -14   2   9      116.23      110.50     62.14 o 
 -13   2   9     1229.29     1194.97     93.70 o 
 -12   2   9      143.51      200.35     62.45 o 
 -11   2   9       41.09       87.61     46.27 o 
 -10   2   9       53.31       59.95     42.79 o 
  -9   2   9     2673.01     2537.93    109.58 o 
  -8   2   9      160.58      198.27     47.12 o 
  -7   2   9     1792.90     1610.43     85.81 o 
  -6   2   9      332.94      333.83     39.34 o 
  -5   2   9     2994.37     2779.32     65.38 o 
  -4   2   9     3193.57     3293.82     70.23 o 
  -3   2   9    36954.03    35441.45    316.01 o 
  -2   2   9     1106.57     1147.16     43.92 o 
  -1   2   9    26403.76    25537.61    274.69 o 
   0   2   9     3108.55     3032.03     74.41 o 
   1   2   9     6114.84     6007.88     85.39 o 
   2   2   9     3421.20     3262.44     65.53 o 
   3   2   9     2534.88     2470.54     56.17 o 
   4   2   9     1258.33     1495.34     49.49 o 
   5   2   9       20.59       29.63     21.60 o 
   6   2   9     2671.98     2706.29     74.33 o 
   7   2   9     3746.83     3421.33    132.22 o 
   8   2   9       82.00       32.86     30.48 o 
   9   2   9     5902.32     5923.21    147.42 o 
  10   2   9      319.06      366.51     49.24 o 
  11   2   9     2540.81     2146.57    119.34 o 
  12   2   9      206.10      266.18     92.84 o 
  13   2   9     1711.96     1798.34    119.86 o 
  14   2   9       43.08      171.08     75.28 o 
 -14   3   9      150.19      190.33     61.79 o 
 -13   3   9     1438.25     1541.72    163.07 o 
 -12   3   9      450.49      435.96     70.80 o 
 -11   3   9      772.72      892.67     84.91 o 
 -10   3   9     2869.89     2926.62    133.33 o 
  -9   3   9      117.13      153.22     49.19 o 
  -8   3   9      244.85      224.26     45.95 o 
  -7   3   9     8496.25     7911.25    159.39 o 
  -6   3   9     7903.27     7469.96    126.11 o 
  -5   3   9     7282.59     7235.67    108.20 o 
  -4   3   9     3203.49     3091.63     63.14 o 
  -3   3   9     5694.97     5957.25     89.06 o 
  -2   3   9     7436.90     6696.26    133.24 o 
  -1   3   9     8168.74     7820.12    110.60 o 
   0   3   9     1949.30     2073.82     56.43 o 
   1   3   9     5458.02     5221.77    122.14 o 
   2   3   9     1927.93     2218.81     66.11 o 
   3   3   9      827.42      896.23     37.99 o 
   4   3   9     6997.71     6689.11     96.70 o 
   5   3   9     3849.22     3692.81     96.59 o 
   6   3   9      429.68      477.79     48.14 o 
   7   3   9     1074.62     1032.50     54.93 o 
   8   3   9     3957.06     3858.02    124.55 o 
   9   3   9      132.92      132.63     41.04 o 
  10   3   9     3657.69     3488.85    120.39 o 
  11   3   9      295.84      342.34     54.46 o 
  12   3   9     1769.33     1674.51    149.30 o 
  13   3   9       81.25      189.42     88.93 o 
  14   3   9        3.72       90.48     73.47 o 
 -14   4   9       98.14      146.56     59.63 o 
 -13   4   9      245.36      302.10     60.38 o 
 -12   4   9      217.68      198.30     64.43 o 
 -11   4   9      332.22      340.85     57.36 o 
 -10   4   9       25.93       45.88     41.36 o 
  -9   4   9     1055.45     1025.43     75.18 o 
  -8   4   9     1098.37      981.25     91.27 o 
  -7   4   9       90.30       21.44     36.28 o 
  -6   4   9        4.98       55.91     32.29 o 
  -5   4   9       71.60       68.02     21.31 o 
  -4   4   9     2141.49     2135.51     69.52 o 
  -3   4   9       18.06       72.40     23.54 o 
  -2   4   9      190.83      186.04     29.51 o 
  -1   4   9     5017.76     4444.84     88.24 o 
   0   4   9      671.38      620.81     34.79 o 
   1   4   9      117.67       43.67     23.08 o 
   2   4   9      272.28      323.79     32.59 o 
   3   4   9     3367.06     3002.39     91.45 o 
   4   4   9     1664.74     1443.62     51.34 o 
   5   4   9      135.86       88.28     26.28 o 
   6   4   9      764.23      707.50     47.29 o 
   7   4   9    10934.73    10431.77    236.64 o 
   8   4   9      750.96      730.10     64.54 o 
   9   4   9     5991.92     5867.80    214.60 o 
  10   4   9     1946.67     1694.80    108.15 o 
  11   4   9        9.38      -35.99     41.16 o 
  12   4   9      896.33     1183.39    108.22 o 
  13   4   9      510.32      643.99    172.57 o 
  14   4   9      403.14      413.97     88.96 o 
 -14   5   9       37.53      175.03     60.63 o 
 -13   5   9       10.52       35.62     52.61 o 
 -12   5   9      681.19      758.21     76.39 o 
 -11   5   9      451.49      430.49     69.04 o 
 -10   5   9      117.62      107.87     46.58 o 
  -9   5   9      186.79      261.53     49.96 o 
  -8   5   9      547.24      548.80     58.83 o 
  -7   5   9     5210.47     4722.60    180.76 o 
  -6   5   9    11202.26    10383.98    157.75 o 
  -5   5   9      526.16      482.68     49.31 o 
  -4   5   9     4087.87     3981.49     79.14 o 
  -3   5   9     4202.19     3868.98     77.52 o 
  -2   5   9     2460.58     2409.21     62.33 o 
  -1   5   9     1014.40      977.43     42.96 o 
   0   5   9     5593.22     4789.64     81.42 o 
   1   5   9    13132.65    13380.30    193.66 o 
   2   5   9    11672.46    11067.75    155.61 o 
   3   5   9     1818.19     1815.87     64.52 o 
   4   5   9      545.37      477.72     32.91 o 
   5   5   9    15888.93    15110.22    189.80 o 
   6   5   9       68.23      102.72     28.01 o 
   7   5   9     6538.22     6020.84    138.36 o 
   8   5   9     1526.96     1589.58     87.54 o 
   9   5   9     1330.14     1389.16     87.72 o 
  10   5   9      218.18      234.72     54.20 o 
  11   5   9      733.16      776.36     84.98 o 
  12   5   9        4.61      105.28     63.96 o 
  13   5   9       70.12      190.07     70.27 o 
  14   5   9      784.51      692.59     97.31 o 
 -14   6   9     1100.72     1308.12    108.62 o 
 -13   6   9      724.68      794.31     81.15 o 
 -12   6   9      444.22      485.66     65.58 o 
 -11   6   9       51.98       44.15     45.95 o 
 -10   6   9     1505.64     1766.03     99.25 o 
  -9   6   9      104.29      157.10     47.26 o 
  -8   6   9     3718.43     3555.01    121.73 o 
  -7   6   9      221.34      179.32     41.39 o 
  -6   6   9      225.39      180.66     38.17 o 
  -5   6   9     5831.61     5138.04     91.54 o 
  -4   6   9     6462.01     6038.79    117.84 o 
  -3   6   9    24071.08    22848.73    242.43 o 
  -2   6   9    40078.07    38715.21    390.22 o 
  -1   6   9    27844.52    27097.55    272.23 o 
   0   6   9        7.77        7.60     23.02 o 
   1   6   9     9459.85     9751.22    144.68 o 
   2   6   9      106.09      182.68     28.70 o 
   3   6   9     2602.59     2658.63     73.85 o 
   4   6   9     3410.76     3046.24     67.34 o 
   5   6   9      472.31      476.95     65.73 o 
   6   6   9      794.57      973.28     68.74 o 
   7   6   9      386.88      358.69     48.61 o 
   8   6   9      272.42      309.93     50.02 o 
   9   6   9     1389.38     1466.03    125.28 o 
  10   6   9      681.41      600.24     68.19 o 
  11   6   9     1168.51     1283.57    106.71 o 
  12   6   9      196.16      283.12     66.10 o 
  13   6   9      437.67      396.76     83.08 o 
  14   6   9       76.21      220.72     76.89 o 
 -14   7   9      162.44      271.60     79.71 o 
 -13   7   9      495.96      625.79     83.47 o 
 -12   7   9       32.85      111.67     50.70 o 
 -11   7   9     2671.50     2838.76    144.65 o 
 -10   7   9     2791.35     2605.07    119.19 o 
  -9   7   9      129.19      135.52     46.68 o 
  -8   7   9     4227.50     4194.56    129.38 o 
  -7   7   9     4616.29     4175.11    124.60 o 
  -6   7   9       74.60       65.92     30.53 o 
  -5   7   9     4578.47     4413.57     88.37 o 
  -4   7   9     2366.99     2421.21     78.94 o 
  -3   7   9      569.15      547.77     47.07 o 
  -2   7   9       84.88       64.94     24.27 o 
  -1   7   9     2653.86     2658.39     66.01 o 
   0   7   9     2729.20     3045.31     80.64 o 
   1   7   9    18779.78    17388.55    215.09 o 
   2   7   9      485.89      519.94     44.55 o 
   3   7   9     3900.99     3601.12     96.85 o 
   4   7   9    23867.02    23014.57    254.61 o 
   5   7   9      928.95      888.28     48.30 o 
   6   7   9    18077.94    16037.24    823.25 o 
   7   7   9        2.44       -4.08     35.27 o 
   8   7   9      570.07      628.81     64.01 o 
   9   7   9      153.04      142.26     47.84 o 
  10   7   9      354.47      382.62     70.38 o 
  11   7   9      295.94      291.02     63.77 o 
  12   7   9      937.35      804.81     94.00 o 
  13   7   9      862.85      826.07    103.51 o 
  14   7   9       43.90      219.81     78.88 o 
 -14   8   9      185.53      363.81     96.86 o 
 -13   8   9      468.77      395.89     86.52 o 
 -12   8   9      989.90      924.93     82.07 o 
 -11   8   9       90.57      118.10     48.17 o 
 -10   8   9      867.92      922.07     76.40 o 
  -9   8   9      102.46      189.42     47.53 o 
  -8   8   9    10731.51     9516.15    274.72 o 
  -7   8   9      198.79      132.51     42.54 o 
  -6   8   9     1974.39     1994.06     76.40 o 
  -5   8   9      366.09      479.49     37.59 o 
  -4   8   9     1174.90     1239.07     53.67 o 
  -3   8   9     1276.87     1100.52     50.65 o 
  -2   8   9      156.36      143.46     26.73 o 
  -1   8   9      415.73      394.11     36.63 o 
   0   8   9    10855.04    10429.65    153.47 o 
   1   8   9        6.05        7.08     23.07 o 
   2   8   9     5420.03     4685.97    101.09 o 
   3   8   9     1070.82     1089.41     56.91 o 
   4   8   9     2414.56     2385.71     76.90 o 
   5   8   9     1598.36     1610.40     61.84 o 
   6   8   9     2788.25     2400.77    121.54 o 
   7   8   9     1360.02     1359.28     76.80 o 
   8   8   9      499.29      619.29     73.05 o 
   9   8   9     5842.71     5606.00    206.17 o 
  10   8   9     2979.72     2756.93    145.48 o 
  11   8   9      156.33      194.82     75.80 o 
  12   8   9       79.20       26.93     61.28 o 
  13   8   9      144.01       90.30     69.83 o 
  14   8   9      441.92      602.58     94.63 o 
 -14   9   9       20.32      150.69     72.45 o 
 -13   9   9        3.70      -44.00     63.27 o 
 -12   9   9     1279.71     1582.72    133.37 o 
 -11   9   9      199.76      163.83     52.06 o 
 -10   9   9      338.66      301.00     56.53 o 
  -9   9   9      513.61      514.05     58.99 o 
  -8   9   9       45.95      133.48     42.39 o 
  -7   9   9     2931.02     2744.36     89.55 o 
  -6   9   9    10904.66     9983.15    172.24 o 
  -5   9   9      548.89      511.66     39.45 o 
  -4   9   9     5650.23     5526.57     98.96 o 
  -3   9   9     1477.28     1626.80     59.67 o 
  -2   9   9       88.00       97.52     25.96 o 
  -1   9   9     1371.46     1304.37     52.12 o 
   0   9   9     6270.13     5938.46     92.80 o 
   1   9   9     8640.74     8533.19    135.59 o 
   2   9   9     1070.95      971.53     51.82 o 
   3   9   9     6231.06     6028.35    163.30 o 
   4   9   9      252.72      246.04     27.96 o 
   5   9   9    11415.03    10982.04    174.24 o 
   6   9   9     1096.78     1266.03     92.05 o 
   7   9   9     3429.85     3370.17    143.15 o 
   8   9   9     1907.54     1908.38    117.70 o 
   9   9   9     1616.91     1527.44    111.26 o 
  10   9   9     1090.44     1159.40    101.55 o 
  11   9   9      752.45      892.09     93.10 o 
  12   9   9       64.03      -26.26     56.92 o 
  13   9   9      287.96      398.30     82.10 o 
  14   9   9      495.55      584.15    286.23 o 
 -14  10   9     1088.61     1054.12    118.13 o 
 -13  10   9      837.39      981.23    112.16 o 
 -12  10   9        2.73      112.21     78.95 o 
 -11  10   9       51.04       46.84     59.53 o 
 -10  10   9     1306.84     1376.34     90.98 o 
  -9  10   9      352.35      311.39     54.27 o 
  -8  10   9     2166.21     1952.93     96.95 o 
  -7  10   9      951.26     1108.73     78.11 o 
  -6  10   9     2468.61     2696.99     88.23 o 
  -5  10   9     1406.54     1274.10     56.12 o 
  -4  10   9    24182.85    23215.15    254.51 o 
  -3  10   9       19.19       27.88     23.50 o 
  -2  10   9    34369.91    34032.01    336.53 o 
  -1  10   9     1832.06     1936.39     60.45 o 
   0  10   9     1987.01     1812.43     54.46 o 
   1  10   9      121.49      138.51     29.44 o 
   2  10   9      159.38      208.51     33.85 o 
   3  10   9      239.42      295.76     45.75 o 
   4  10   9     7694.24     7233.16    131.56 o 
   5  10   9       36.16       60.21     37.50 o 
   6  10   9     1108.45     1039.03     76.40 o 
   7  10   9      485.21      432.26     67.21 o 
   8  10   9      104.95      105.94     59.54 o 
   9  10   9      230.23      177.63     58.80 o 
  10  10   9      188.35      231.93     63.17 o 
  11  10   9      505.53      587.87     85.26 o 
  12  10   9       34.76      114.61     66.94 o 
  13  10   9        0.54       40.69     65.89 o 
  14  10   9      121.24      177.54    103.92 o 
 -14  11   9       43.13      146.48     79.78 o 
 -13  11   9      464.39      616.29    113.60 o 
 -12  11   9      389.78      440.58     98.04 o 
 -11  11   9      421.36      481.24     80.51 o 
 -10  11   9     1478.91     1428.85    106.21 o 
  -9  11   9      378.40      310.46     74.56 o 
  -8  11   9     3091.88     2911.49    115.47 o 
  -7  11   9      679.66      624.36     53.71 o 
  -6  11   9     1284.59     1248.10     66.59 o 
  -5  11   9       68.96       74.34     26.48 o 
  -4  11   9     1254.39     1150.70     54.94 o 
  -3  11   9      601.73      620.02     42.39 o 
  -2  11   9     2710.12     2526.91     70.65 o 
  -1  11   9     2469.88     2602.13     77.06 o 
   0  11   9     1933.87     1900.61     57.75 o 
   1  11   9    10462.33    10432.29    157.03 o 
   2  11   9     6910.13     6224.12    124.02 o 
   3  11   9     3885.56     3460.26     94.32 o 
   4  11   9     4455.69     4336.02    123.44 o 
   5  11   9     7765.75     7124.01    277.22 o 
   6  11   9     1450.74     1509.93     90.02 o 
   7  11   9      291.75      290.83     61.43 o 
   8  11   9      114.20      148.63     54.40 o 
   9  11   9      297.38      259.12     65.18 o 
  10  11   9      710.34      813.24     93.51 o 
  11  11   9      236.80      308.53     71.48 o 
  12  11   9      471.19      508.72     87.25 o 
  13  11   9      172.08      211.18     75.48 o 
 -13  12   9      179.82      232.62     81.92 o 
 -12  12   9      339.71      372.01     85.14 o 
 -11  12   9      877.01      942.68    104.70 o 
 -10  12   9        7.95       27.30     56.09 o 
  -9  12   9     4286.07     4130.38    160.72 o 
  -8  12   9      420.20      444.25     57.03 o 
  -7  12   9       16.04       -6.39     33.48 o 
  -6  12   9      109.48      129.56     30.51 o 
  -5  12   9      241.26      256.31     34.87 o 
  -4  12   9       93.42      113.28     29.27 o 
  -3  12   9     6442.81     6389.60    110.04 o 
  -2  12   9        8.60       19.54     24.44 o 
  -1  12   9     2841.10     2963.79     74.70 o 
   0  12   9    16750.67    15648.32    186.26 o 
   1  12   9      904.73      785.79     41.00 o 
   2  12   9     7590.58     7079.53    163.50 o 
   3  12   9      377.19      352.20     39.22 o 
   4  12   9    10586.21     9249.98    317.66 o 
   5  12   9     2254.75     2382.11    197.09 o 
   6  12   9      346.81      379.70     54.93 o 
   7  12   9      782.33      839.38     86.71 o 
   8  12   9      446.15      610.68     76.17 o 
   9  12   9      157.94      142.90     58.27 o 
  10  12   9     2018.79     2083.81    135.70 o 
  11  12   9       18.70       11.35     58.68 o 
  12  12   9     2783.70     3113.24    174.45 o 
  13  12   9        3.10       46.74     70.27 o 
 -13  13   9     1385.66     1387.54    129.95 o 
 -12  13   9     1520.44     1407.96    126.18 o 
 -11  13   9      648.46      626.65     89.48 o 
 -10  13   9     1015.47     1143.36    110.28 o 
  -9  13   9      879.73      926.55     97.86 o 
  -8  13   9        2.45       28.28     52.17 o 
  -7  13   9     5058.46     4504.53    124.73 o 
  -6  13   9        5.27       69.59     30.03 o 
  -5  13   9     1925.17     1878.27     69.88 o 
  -4  13   9      155.52      247.53     34.06 o 
  -3  13   9       33.07       33.98     26.28 o 
  -2  13   9     7404.35     7027.37    155.84 o 
  -1  13   9      508.04      531.84     39.91 o 
   0  13   9     1664.22     1621.30     63.95 o 
   1  13   9     3862.31     3658.20     81.90 o 
   2  13   9     2605.08     2755.65     89.27 o 
   3  13   9     3461.71     3703.58    127.38 o 
   4  13   9     1535.33     1487.98     88.25 o 
   5  13   9     1619.56     1453.01     89.31 o 
   6  13   9      504.02      459.56     59.37 o 
   7  13   9      128.50       78.12     51.01 o 
   8  13   9       15.17       20.28     50.04 o 
   9  13   9     1022.55      815.25     89.80 o 
  10  13   9      907.46      854.16    130.15 o 
  11  13   9      441.66      641.43     94.25 o 
  12  13   9      393.03      358.02     82.87 o 
  13  13   9       72.14      107.05     74.79 o 
 -13  14   9       19.75      -41.51     66.24 o 
 -12  14   9      368.08      403.96    122.16 o 
 -11  14   9      158.23       87.22     66.55 o 
 -10  14   9     2466.49     2693.55    168.38 o 
  -9  14   9      405.62      493.06     79.44 o 
  -8  14   9     4235.92     4031.38    173.30 o 
  -7  14   9       96.24      102.82     46.24 o 
  -6  14   9       18.83       44.66     36.65 o 
  -5  14   9      114.06      141.55     32.69 o 
  -4  14   9     1136.06     1262.12     59.40 o 
  -3  14   9      792.27      891.61     51.35 o 
  -2  14   9    10177.37     9811.21    145.32 o 
  -1  14   9      238.17      324.50     34.84 o 
   0  14   9     4506.72     4343.94     95.18 o 
   1  14   9      213.47      194.96     31.36 o 
   2  14   9     2542.61     2648.55    112.13 o 
   3  14   9     2364.93     2151.62    102.93 o 
   4  14   9     4459.67     4262.21    149.30 o 
   5  14   9       78.24       48.15     40.70 o 
   6  14   9     2450.87     2286.25    130.29 o 
   7  14   9       53.06       81.77     52.32 o 
   8  14   9       70.59       92.56     54.15 o 
   9  14   9     1067.62     1022.40    145.10 o 
  10  14   9       12.80       57.34     60.34 o 
  11  14   9      211.52      259.30     71.99 o 
  12  14   9      189.08      122.41     70.79 o 
  13  14   9       69.78      155.71     74.85 o 
 -13  15   9        0.20       43.70     68.58 o 
 -12  15   9      209.87       71.65     77.86 o 
 -11  15   9       17.04       36.15     65.27 o 
 -10  15   9       32.78      107.77     66.35 o 
  -9  15   9      596.21      474.99     83.51 o 
  -8  15   9     1910.46     1984.74    131.02 o 
  -7  15   9      156.40      124.76     49.08 o 
  -6  15   9     1528.28     1754.95    123.31 o 
  -5  15   9     7427.14     6845.45    205.83 o 
  -4  15   9     7226.95     6715.48    135.01 o 
  -3  15   9     4840.43     4486.35    111.51 o 
  -2  15   9      181.35      233.10     57.18 o 
  -1  15   9     7312.65     6708.15    146.03 o 
   0  15   9      148.87      113.90     34.93 o 
   1  15   9      306.03      298.03     40.77 o 
   2  15   9        2.53      -41.19     35.54 o 
   3  15   9      935.06     1064.45     79.76 o 
   4  15   9     3452.53     3389.70    145.20 o 
   5  15   9     3508.41     3386.71    206.92 o 
   6  15   9     3927.76     3794.35    141.94 o 
   7  15   9     2413.25     2350.03    137.63 o 
   8  15   9     1047.03     1014.55     99.74 o 
   9  15   9      600.90      591.77     97.39 o 
  10  15   9       97.23        7.53     65.79 o 
  11  15   9     3358.69     3535.57    186.87 o 
  12  15   9       57.16       76.68     69.70 o 
  13  15   9      251.96      176.63     92.25 o 
 -13  16   9       14.31      161.25     92.64 o 
 -12  16   9      204.45      127.49     79.84 o 
 -11  16   9       21.52       32.05     66.91 o 
 -10  16   9       49.09       29.88     68.27 o 
  -9  16   9      854.34      636.08    130.00 o 
  -8  16   9       76.29       33.95     57.91 o 
  -7  16   9       22.25       82.45     46.98 o 
  -6  16   9      917.97      760.79     73.28 o 
  -5  16   9     1049.27     1070.13     70.48 o 
  -4  16   9     4144.56     3959.18    119.00 o 
  -3  16   9      281.85      271.48     38.17 o 
  -2  16   9      422.94      373.44     40.89 o 
  -1  16   9     1123.76     1141.61     66.79 o 
   0  16   9    10256.36     8903.53    296.08 o 
   1  16   9      704.19      663.76     67.19 o 
   2  16   9     1857.15     1643.35     95.81 o 
   3  16   9     2783.53     2810.96    120.75 o 
   4  16   9     1820.57     1748.31     99.69 o 
   5  16   9      307.61      310.68     69.40 o 
   6  16   9      230.06      184.26     52.20 o 
   7  16   9       23.91       59.74     52.34 o 
   8  16   9      601.72      798.99     91.44 o 
   9  16   9       12.18       49.63     61.95 o 
  10  16   9     1448.06     1596.13    151.45 o 
  11  16   9      365.81      446.77     82.38 o 
  12  16   9      978.09     1076.91    115.93 o 
 -12  17   9       54.74      134.74     77.35 o 
 -11  17   9      111.02       15.05     70.82 o 
 -10  17   9       70.77      130.19     69.36 o 
  -9  17   9       13.91       60.60     69.40 o 
  -8  17   9        0.10      117.10     60.75 o 
  -7  17   9     5586.17     5042.99    157.66 o 
  -6  17   9      274.09      304.65     59.32 o 
  -5  17   9     2607.48     2593.29    103.26 o 
  -4  17   9      592.95      663.30     97.41 o 
  -3  17   9      362.23      392.87     58.71 o 
  -2  17   9       70.61       81.96     33.42 o 
  -1  17   9     1034.92     1150.43     70.30 o 
   0  17   9      501.44      460.57     50.41 o 
   1  17   9     3002.04     2931.63    136.49 o 
   2  17   9      189.00      155.47     48.85 o 
   3  17   9      286.09      351.21     54.83 o 
   4  17   9     1150.24     1026.73     84.41 o 
   5  17   9       68.70       95.79     54.70 o 
   6  17   9     1266.66     1239.36    103.28 o 
   7  17   9      377.85      435.85     79.83 o 
   8  17   9       97.29       74.07     66.11 o 
   9  17   9      578.64      517.70     85.90 o 
  10  17   9      428.38      512.33     88.18 o 
  11  17   9       58.16       45.53     65.82 o 
  12  17   9      194.32      293.58     82.37 o 
 -12  18   9      235.14      387.15    103.51 o 
 -11  18   9      478.05      441.05     92.76 o 
 -10  18   9      850.23      945.60    109.17 o 
  -9  18   9     2141.59     2465.70    154.00 o 
  -8  18   9     2891.82     3042.42    169.69 o 
  -7  18   9      820.23      745.02     77.97 o 
  -6  18   9      818.58      791.86     88.92 o 
  -5  18   9       10.43      -12.86     36.84 o 
  -4  18   9       60.89      166.03     43.47 o 
  -3  18   9     2200.37     2051.11     93.75 o 
  -2  18   9     1625.86     1786.63    117.61 o 
  -1  18   9       16.36       88.75     41.54 o 
   0  18   9     1179.65     1021.39     82.95 o 
   1  18   9      611.32      685.68     74.33 o 
   2  18   9      660.58      648.04     78.17 o 
   3  18   9     2657.26     2431.02    118.10 o 
   4  18   9      363.71      303.64     76.05 o 
   5  18   9       84.94       53.81     45.10 o 
   6  18   9       92.51      187.21     55.60 o 
   7  18   9      340.06      319.33     73.19 o 
   8  18   9      331.49      449.63     78.83 o 
   9  18   9      499.28      394.14     80.53 o 
  10  18   9        5.10      -19.74     62.60 o 
  11  18   9      160.55      231.80     80.32 o 
  12  18   9      124.90      215.32     75.33 o 
 -12  19   9       44.50      165.67     88.97 o 
 -11  19   9       25.20       71.93     78.06 o 
 -10  19   9        0.11       55.81     82.39 o 
  -9  19   9        3.74      -43.31     61.17 o 
  -8  19   9      472.43      569.03     76.06 o 
  -7  19   9       40.64       59.72     49.46 o 
  -6  19   9     2453.03     2324.95    121.77 o 
  -5  19   9     1067.71     1083.47     77.02 o 
  -4  19   9     5350.80     4821.84    132.22 o 
  -3  19   9      182.36      236.03     47.61 o 
  -2  19   9     1621.17     1529.84     83.65 o 
  -1  19   9     5534.60     5218.66    130.00 o 
   0  19   9      126.53      187.47     60.67 o 
   1  19   9      846.00      881.31     79.54 o 
   2  19   9       53.78       52.58     51.00 o 
   3  19   9      147.50      188.40     53.70 o 
   4  19   9      786.81      825.44     81.29 o 
   5  19   9     4529.62     4624.20    158.92 o 
   6  19   9     1697.59     1555.84    122.95 o 
   7  19   9       17.88        0.01     57.71 o 
   8  19   9      611.91      677.42     94.14 o 
   9  19   9      470.77      554.07    116.63 o 
  10  19   9      120.98      195.10     78.37 o 
  11  19   9     1820.71     1732.23    141.57 o 
  12  19   9       92.92       87.17     72.98 o 
 -11  20   9      189.71      177.03     87.77 o 
 -10  20   9       53.61       60.04     87.25 o 
  -9  20   9      408.33      385.81     84.34 o 
  -8  20   9       12.68       85.93     72.01 o 
  -7  20   9       15.69       22.70     50.62 o 
  -6  20   9       51.98      121.09     52.42 o 
  -5  20   9      519.26      494.22     60.74 o 
  -4  20   9      351.22      327.58     55.95 o 
  -3  20   9       48.11       87.71     43.37 o 
  -2  20   9     3730.00     3655.58    120.07 o 
  -1  20   9     2609.11     2680.76    106.20 o 
   0  20   9      603.90      530.44     70.06 o 
   1  20   9     3137.45     2927.22    132.16 o 
   2  20   9      524.90      561.30     71.20 o 
   3  20   9     2720.21     2785.15    129.76 o 
   4  20   9      530.00      572.78     70.26 o
[truncated: 271,452 more chars]
